# Supplementary material for: Cathelicidin Insufficiency in Patients with Fatal Leptospirosis
Source: PLoS Pathog. 2016 Nov 3;12(11):e1005943. doi: 10.1371/journal.ppat.1005943 (PMC5094754; doi:10.1371/journal.ppat.1005943)
Supplement: S1 Table — (XLSX) [file ppat.1005943.s004.xlsx]

## Sheet: Table S1 unique SvC
Table S1: Differentially expressed transcripts in Acute vs Convalescent Survivors (SvC).
Probe	Gene Symbol	Description	SvC_foldch	SvC_qval	Found in DvS
A_21_P0002740	XLOC_002643	PREDICTED: hypothetical LOC100506637 (LOC100506637), miscRNA	0.136478	0	No
A_21_P0013254	XLOC_l2_013506	BROAD Institute lincRNA (XLOC_l2_013506), lincRNA	0.146492	0	No
A_33_P3303355	ZCCHC18	zinc finger, CCHC domain containing 18	0.148383	0	No
A_21_P0014558	LOC100506767	PREDICTED: hypothetical LOC100506767 (LOC100506767), miscRNA	0.15062	0	No
A_33_P3380462	GPR88	G protein-coupled receptor 88 (GPR88), mRNA	0.159854	0	No
A_21_P0009448	XLOC_012618	BROAD Institute lincRNA (XLOC_012618), lincRNA	0.159988	0	No
A_33_P3235117	LOC100133286	uncharacterized LOC100133286 (LOC100133286), long non-coding RNA	0.16965	0	No
A_21_P0013714	XLOC_l2_015100	CR746865 Soares_NFL_T_GBC_S1 cDNA clone IMAGp998F174536 ; IMAGE:1853584 5', mRNA sequence	0.170364	0	No
A_21_P0001364	XLOC_000346	CR738423 Soares_testis_NHT cDNA clone IMAGp971E0466 ; IMAGE:1621185 5', mRNA sequence	0.171221	0	No
A_33_P3621701	ENST00000463107	uncharacterized protein	0.17245	0	No
A_21_P0001837	XLOC_001370	BROAD Institute lincRNA (XLOC_001370), lincRNA	0.175892	0	No
A_33_P3289860	BX648603	mRNA; cDNA DKFZp686G10213 (from clone DKFZp686G10213).	0.177534	0	No
A_19_P00322762	ZNF83	zinc finger protein 83	0.177657	0	No
A_33_P3279720	ARFRP1	ADP-ribosylation factor related protein 1	0.17781	0	No
A_32_P516342	ANKRD33	ankyrin repeat domain 33 (ANKRD33), transcript variant 2, mRNA	0.181542	0	No
A_21_P0005195	XLOC_006193	BROAD Institute lincRNA (XLOC_006193), lincRNA	0.183289	0	No
A_33_P3222139	SREBF1	sterol regulatory element binding transcription factor 1 (SREBF1), transcript variant 1, mRNA	0.183365	0	No
A_33_P3296567	PRRC2B	proline-rich coiled-coil 2B (PRRC2B), mRNA	0.183907	0	No
A_24_P169073	FAM131C	family with sequence similarity 131, member C (FAM131C), mRNA	0.18453	0	No
A_21_P0003116	XLOC_003114	BROAD Institute lincRNA (XLOC_003114), lincRNA	0.185041	0	No
A_33_P3329549	FBRS	fibrosin (FBRS), mRNA	0.186281	0	No
A_23_P23839	LGR6	leucine-rich repeat containing G protein-coupled receptor 6 (LGR6), transcript variant 1, mRNA	0.187122	0	No
A_33_P3328284		unknown	0.187681	0	No
A_21_P0009319	XLOC_012457	unknown	0.189531	0	No
A_21_P0014471	LOC100505736	PREDICTED: hypothetical LOC100505736 (LOC100505736), miscRNA	0.191992	0	No
A_23_P53137	HBG1	hemoglobin, gamma A (HBG1), mRNA	0.196038	0	No
A_23_P132139	C21orf58	chromosome 21 open reading frame 58 (C21orf58), mRNA	0.198168	0	No
A_23_P20075	NPC1L1	NPC1 (Niemann-Pick disease, type C1, gene)-like 1 (NPC1L1), transcript variant 1, mRNA	0.198467	0	No
A_33_P3337259	WASH5P	WAS protein family homolog 5 pseudogene (WASH5P), non-coding RNA	0.20104	0	No
A_19_P00812554	USP2-AS1	USP2 antisense RNA 1 (head to head) (USP2-AS1), long non-coding RNA	0.202554	0	No
A_21_P0014061	NCRNA00083	PREDICTED: non-protein coding RNA 83 (NCRNA00083), miscRNA	0.203482	0	No
A_21_P0008254	XLOC_010595	BROAD Institute lincRNA (XLOC_010595), lincRNA	0.204482	0	No
A_33_P3359223	C9orf173	chromosome 9 open reading frame 173 (C9orf173), mRNA	0.204723	0	No
A_21_P0009821	LOC100652730	PREDICTED: hypothetical LOC100652730 (LOC100652730), miscRNA	0.2078	0	No
A_19_P00320780	RP11-157D23.2	lincRNA	0.20875	0	No
A_21_P0002294	XLOC_001680	BROAD Institute lincRNA (XLOC_001680), lincRNA	0.209177	0	No
A_24_P256155	NKX1-2	NK1 homeobox 2 (NKX1-2), mRNA	0.209313	0	No
A_23_P123393	KCNQ3	potassium voltage-gated channel, KQT-like subfamily, member 3 (KCNQ3), transcript variant 1, mRNA	0.209739	0	No
A_23_P254797	BPIFB2	BPI fold containing family B, member 2 (BPIFB2), mRNA	0.210979	0	No
A_19_P00318568	LOC388210	PREDICTED: uncharacterized LOC388210 (LOC388210), mRNA	0.211049	0	No
A_23_P117380	FAM181A	family with sequence similarity 181, member A (FAM181A), transcript variant 1, mRNA	0.21174	0	No
A_33_P3364308	OTOA	otoancorin, mRNA (cDNA clone IMAGE:5298475), with apparent retained intron.	0.212141	0	No
A_33_P3416668	VWA1	von Willebrand factor A domain containing 1 (VWA1), transcript variant 1, mRNA	0.213959	0	No
A_21_P0007127	XLOC_009192	BROAD Institute lincRNA (XLOC_009192), lincRNA	0.215611	0	No
A_19_P00315651	LINC00659	long intergenic non-protein coding RNA 659 (LINC00659), transcript variant 1, long non-coding RNA	0.216027	0	No
A_33_P3257279	TMEM145	transmembrane protein 145 (TMEM145), mRNA	0.216349	0	No
A_33_P3246010	AK092494	cDNA FLJ35175 fis, clone PLACE6013400.	0.216878	0	No
A_33_P3835524	POU2F2	POU class 2 homeobox 2 (POU2F2), transcript variant 3, mRNA	0.218955	0	No
A_33_P3277883	LOC100129931	uncharacterized LOC100129931 (LOC100129931), non-coding RNA	0.219409	0	No
A_23_P49254	HBQ1	hemoglobin, theta 1 (HBQ1), mRNA	0.219879	0	No
A_33_P3335920	SYNE1	spectrin repeat containing, nuclear envelope 1 (SYNE1), transcript variant 1, mRNA	0.220787	0	No
A_33_P3322879	AC004593.3	Novel antisense	0.221989	0	No
A_21_P0009166	XLOC_012176	BROAD Institute lincRNA (XLOC_012176), lincRNA	0.222914	0	No
A_33_P3405754	CEP104	centrosomal protein 104kDa	0.223691	0	No
A_23_P137046	NYX	nyctalopin (NYX), mRNA	0.224691	0	No
A_33_P3264346	LA16c-380H5.3	Novel lincRNA	0.225712	0	No
A_21_P0009130	XLOC_011984	BROAD Institute lincRNA (XLOC_011984), lincRNA	0.226166	0	No
A_33_P3377399		unknown	0.229746	0	No
A_21_P0009133	XLOC_012007	BROAD Institute lincRNA (XLOC_012007), lincRNA	0.230752	0	No
A_21_P0005571	XLOC_006188	BROAD Institute lincRNA (XLOC_006188), lincRNA	0.23137	0	No
A_21_P0010921	XLOC_l2_001592	full-length cDNA clone CS0DI009YC01 of Placenta Cot 25-normalized of (human)	0.232317	0	No
A_21_P0002187	XLOC_001406	BROAD Institute lincRNA (XLOC_001406), lincRNA	0.233894	0	No
A_24_P84781	AK021933	cDNA FLJ11871 fis, clone HEMBA1007052.	0.233987	0	No
A_21_P0013934	LOC100287633	PREDICTED: protein FAM27E2-like (LOC100287633), mRNA	0.234547	0	No
A_33_P3349495	TTTY16	testis-specific transcript, Y-linked 16 (non-protein coding) (TTTY16), non-coding RNA	0.234703	0	No
A_33_P3323559	CRYAA	crystallin, alpha A (CRYAA), mRNA	0.238343	0	No
A_23_P116765	LALBA	lactalbumin, alpha- (LALBA), mRNA	0.238411	0	No
A_21_P0001486	XLOC_000762	ab56g09.s1 Stratagene lung carcinoma 937218 cDNA clone IMAGE:844864 3', mRNA	0.238813	0	No
A_21_P0007706	XLOC_010065	BROAD Institute lincRNA (XLOC_010065), lincRNA	0.240075	0	No
A_21_P0006910	XLOC_008609	BROAD Institute lincRNA (XLOC_008609), lincRNA	0.242068	0	No
A_33_P3216448	COL11A2	collagen, type XI, alpha 2 (COL11A2), transcript variant 4, mRNA	0.242449	0	No
A_33_P3339109	POLR1C	polymerase (RNA) I polypeptide C, 30kDa	0.244609	0	No
A_19_P00318813	XLOC_012335	DB297613 BRACE2 cDNA clone BRACE2023991 3', mRNA sequence	0.244922	0	No
A_33_P3353330	DLGAP4-AS1	cDNA FLJ40828 fis, clone TRACH2011574.	0.2452	0.0199931	No
A_19_P00813352	XLOC_012841	BROAD Institute lincRNA (XLOC_012841), lincRNA	0.246059	0	No
A_24_P384397	RAVER1	ribonucleoprotein, PTB-binding 1 (RAVER1), mRNA	0.246757	0	No
A_33_P3283400	LOC100507747	polycystic kidney disease protein 1-like 3-like (LOC100507747), mRNA	0.247673	0	No
A_21_P0004794	XLOC_005887	RST15238 Athersys RAGE Library cDNA, mRNA sequence	0.250482	0	No
A_33_P3246613	CCDC78	coiled-coil domain containing 78 (CCDC78), mRNA	0.250608	0	No
A_23_P76622	DCT	dopachrome tautomerase (dopachrome delta-isomerase, tyrosine-related protein 2) (DCT), transcript variant 1, mRNA	0.251346	0.0311054	No
A_23_P17330	UCKL1	uridine-cytidine kinase 1-like 1 (UCKL1), transcript variant 1, mRNA	0.254627	0	No
A_33_P3214072	LOC729175	uncharacterized LOC729175 (LOC729175), mRNA	0.255545	0	No
A_23_P328545	GABRP	gamma-aminobutyric acid (GABA) A receptor, pi (GABRP), mRNA	0.256838	0	No
A_23_P14302	LINC00341	long intergenic non-protein coding RNA 341 (LINC00341), non-coding RNA	0.257971	0	No
A_23_P90679	STRADB	STE20-related kinase adaptor beta (STRADB), transcript variant 1, mRNA	0.258264	0	No
A_33_P3818959	SAMD11	sterile alpha motif domain containing 11 (SAMD11), mRNA	0.258794	0	No
A_33_P3391275	LINC00494	long intergenic non-protein coding RNA 494 (LINC00494), long non-coding RNA	0.258975	0	No
A_33_P3261428	CTD-2207P18.1	Novel lincRNA	0.259302	0	No
A_33_P3311285	LMNA	lamin A/C (LMNA), transcript variant 1, mRNA	0.259321	0	No
A_23_P137689	OLFML2B	olfactomedin-like 2B (OLFML2B), mRNA	0.259937	0	No
A_33_P3339276	ACSM5	acyl-CoA synthetase medium-chain family member 5 (ACSM5), mRNA	0.260066	0	No
A_21_P0013201	XLOC_l2_013420	BROAD Institute lincRNA (XLOC_l2_013420), lincRNA	0.26021	0	No
A_33_P3263747		unknown	0.262054	0	No
A_21_P0009229	XLOC_012145	BROAD Institute lincRNA (XLOC_012145), lincRNA	0.262341	0	No
A_21_P0003928	XLOC_004470	OR1FC_HUMAN (Q8NHA8) Olfactory receptor 1F12 (Hs6M1-35P), partial (6%)	0.262575	0	No
A_21_P0003205	XLOC_003384	BROAD Institute lincRNA (XLOC_003384), lincRNA	0.263035	0	No
A_21_P0009367	XLOC_012586	BROAD Institute lincRNA (XLOC_012586), lincRNA	0.263053	0	No
A_33_P3261720	LINC01123	long intergenic non-protein coding RNA 1123 (LINC01123), transcript variant 1, long non-coding RNA	0.264662	0	No
A_33_P3357651	KRTAP10-12	keratin associated protein 10-12 (KRTAP10-12), mRNA	0.265193	0	No
A_19_P00316202	LOC286149	PREDICTED: hypothetical LOC286149 (LOC286149), miscRNA	0.265911	0	No
A_23_P87329	NAT10	N-acetyltransferase 10 (GCN5-related) (NAT10), transcript variant 1, mRNA	0.265947	0	No
A_23_P502808	PRIMA1	proline rich membrane anchor 1 (PRIMA1), mRNA	0.269112	0	No
A_32_P448360	ASB16-AS1	ASB16 antisense RNA 1 (ASB16-AS1), transcript variant 1, long non-coding RNA	0.269789	0	No
A_19_P00805651		unknown	0.270082	0	No
A_33_P3271885		unknown	0.270322	0	No
A_32_P159445	IQSEC2	IQ motif and Sec7 domain 2 (IQSEC2), transcript variant 2, mRNA	0.271163	0	No
A_21_P0009093	XLOC_011645	BROAD Institute lincRNA (XLOC_011645), lincRNA	0.272431	0	No
A_33_P3378291	IL17REL	interleukin 17 receptor E-like (IL17REL), mRNA	0.273165	0	No
A_21_P0004470	XLOC_005083	BROAD Institute lincRNA (XLOC_005083), lincRNA	0.273476	0	No
A_33_P3360886		GRP33_ARTSA (P13230) Glycine-rich protein GRP33, partial (8%)	0.273527	0	No
A_21_P0013798	XLOC_l2_015641	BROAD Institute lincRNA (XLOC_l2_015641), lincRNA	0.27374	0	No
A_33_P3323699	NPPA	natriuretic peptide A	0.274256	0	No
A_33_P3370511	LOC100128348	cDNA FLJ46249 fis, clone TESTI4021377.	0.274401	0	No
A_33_P3418055	ZNF235	zinc finger protein 235 (ZNF235), mRNA	0.274883	0.0639436	No
A_23_P435407	GPC4	glypican 4 (GPC4), mRNA	0.27506	0	No
A_21_P0002010	XLOC_001974	BROAD Institute lincRNA (XLOC_001974), lincRNA	0.275096	0	No
A_23_P501933	CACNG6	calcium channel, voltage-dependent, gamma subunit 6 (CACNG6), transcript variant 1, mRNA	0.27523	0	No
A_33_P3288649	HOXA10	homeobox A10 (HOXA10), transcript variant 1, mRNA	0.275535	0	No
A_33_P3417123		unknown	0.276276	0	No
A_21_P0012887	XLOC_l2_011911	ALU1_HUMAN (P39188) Alu subfamily J sequence contamination warning entry, partial (20%)	0.277127	0	No
A_21_P0008707	PWRN2	Prader-Willi region non-protein coding RNA 2 (PWRN2), non-coding RNA	0.277214	0	No
A_19_P00809902	LINC01006	long intergenic non-protein coding RNA 1006 (LINC01006), long non-coding RNA	0.277769	0	No
A_23_P27424	ZNF418	zinc finger protein 418 (ZNF418), mRNA	0.277851	0	No
A_33_P3365501		unknown	0.278294	0	No
A_21_P0014676	LOC100509541	PREDICTED: hypothetical LOC100509541 (LOC100509541), miscRNA	0.279162	0	No
A_33_P3422265	RP11-469N6.1-001	lincRNA	0.279227	0	No
A_23_P29939	SNCA	synuclein, alpha (non A4 component of amyloid precursor) (SNCA), transcript variant 4, mRNA	0.279652	0	No
A_23_P118095	RPL3L	ribosomal protein L3-like (RPL3L), mRNA	0.279701	0	No
A_33_P3394828	NOC4L	nucleolar complex associated 4 homolog (S. cerevisiae) (NOC4L), mRNA	0.279839	0	No
A_23_P39453	MEX3D	mex-3 homolog D (C. elegans) (MEX3D), transcript variant 1, mRNA	0.279988	0	No
A_21_P0007441	XLOC_009197	BROAD Institute lincRNA (XLOC_009197), lincRNA	0.281051	0	No
A_33_P3413993	SERPING1	serpin peptidase inhibitor, clade G (C1 inhibitor), member 1	0.281107	0	No
A_19_P00320158	SEC14L1	SEC14-like 1 (S. cerevisiae) (SEC14L1), transcript variant 6, mRNA	0.282843	0	No
A_33_P3369128	SRGAP2	cDNA FLJ42565 fis, clone BRACE3007472	0.283244	0	No
A_21_P0014048	LOC100653193	PREDICTED: maFF-interacting protein-like (LOC100653193), mRNA	0.284375	0	No
A_33_P3332627	GUSBP10	glucuronidase, beta pseudogene 10	0.284788	0.102904	No
A_33_P3229869	LOC100128714	uncharacterized LOC100128714 (LOC100128714), non-coding RNA	0.285614	0	No
A_21_P0006903	XLOC_008586	BROAD Institute lincRNA (XLOC_008586), lincRNA	0.286126	0	No
A_23_P108662	MOGS	mannosyl-oligosaccharide glucosidase (MOGS), transcript variant 1, mRNA	0.286407	0	No
A_33_P3240340	RP11-356I18.1	unknown pseudogene	0.286652	0	No
A_33_P3333708		unknown	0.288555	0	No
A_23_P2492	C1S	complement component 1, s subcomponent (C1S), transcript variant 2, mRNA	0.289334	0	No
A_33_P3409580	LOC100129722	uncharacterized LOC100129722 (LOC100129722), non-coding RNA	0.289415	0	No
A_19_P00805076	LOC102724030	PREDICTED: Homo sapiens uncharacterized LOC102724030 (LOC102724030), transcript variant X1, ncRNA	0.29084	0	No
A_32_P399187	SSTR5-AS1	SSTR5 antisense RNA 1 (SSTR5-AS1), long non-coding RNA	0.290911	0	No
A_21_P0008936	XLOC_011719	Q9V7K8_DROME (Q9V7K8) CG15706-PA (RE36877p), partial (5%)	0.291866	0.0199931	No
A_21_P0012789	XLOC_l2_011227	BROAD Institute lincRNA (XLOC_l2_011227), lincRNA	0.292062	0	No
A_33_P3235204	ELMOD3	ELMO/CED-12 domain containing 3 (ELMOD3), transcript variant 1, mRNA	0.295009	0.0639436	No
A_21_P0010388	XLOC_014408	Q87ES2_XYLFT (Q87ES2) Leucine aminopeptidase, partial (4%)	0.295275	0	No
A_21_P0014021	TTLL8	PREDICTED: tubulin tyrosine ligase-like family, member 8 (TTLL8), mRNA	0.295599	0	No
A_21_P0012559	XLOC_l2_010463	BROAD Institute lincRNA (XLOC_l2_010463), lincRNA	0.296315	0	No
A_23_P301995	LIN9	lin-9 homolog (C. elegans) (LIN9), mRNA	0.298507	0	No
A_21_P0001360	XLOC_000329	BROAD Institute lincRNA (XLOC_000329), lincRNA	0.299273	0	No
A_23_P49674	ARHGEF15	Rho guanine nucleotide exchange factor (GEF) 15 (ARHGEF15), transcript variant 1, mRNA	0.299893	0	No
A_23_P96285	REEP1	receptor accessory protein 1 (REEP1), nuclear gene encoding mitochondrial protein, transcript variant 2, mRNA	0.299996	0	No
A_21_P0005341	XLOC_006670	BROAD Institute lincRNA (XLOC_006670), lincRNA	0.300283	0	No
A_23_P80382	PRR5	proline rich 5 (renal) (PRR5), transcript variant 2, mRNA	0.300323	0	No
A_21_P0014480	LOC401068	PREDICTED: hypothetical LOC401068 (LOC401068), miscRNA	0.300336	0	No
A_21_P0002584	XLOC_001414	BROAD Institute lincRNA (XLOC_001414), lincRNA	0.300528	0	No
A_21_P0005950	XLOC_006924	BROAD Institute lincRNA (XLOC_006924), lincRNA	0.301181	0	No
A_23_P89780	LAMA3	laminin, alpha 3 (LAMA3), transcript variant 1, mRNA	0.301214	0.102904	No
A_33_P3279362	GRIK1-AS1	GRIK1 antisense RNA 1 (non-protein coding) (GRIK1-AS1), non-coding RNA	0.301298	0	No
A_33_P3331687	GPSM1	G-protein signaling modulator 1 (GPSM1), transcript variant 1, mRNA	0.301508	0	No
A_23_P20804	C9orf25	chromosome 9 open reading frame 25 (C9orf25), transcript variant 4, mRNA	0.30282	0	No
A_21_P0009234	XLOC_012165	BROAD Institute lincRNA (XLOC_012165), lincRNA	0.306067	0	No
A_24_P76854	KRTAP2-1	keratin associated protein 2-1 (KRTAP2-1), mRNA	0.306804	0	No
A_21_P0013615	XLOC_l2_015098	BROAD Institute lincRNA (XLOC_l2_015098), lincRNA	0.306838	0	No
A_32_P494620	LHFPL5	lipoma HMGIC fusion partner-like 5 (LHFPL5), mRNA	0.30734	0	No
A_23_P132358	MCAT	malonyl CoA:ACP acyltransferase (mitochondrial) (MCAT), nuclear gene encoding mitochondrial protein, transcript variant 1, mRNA	0.307963	0	No
A_23_P12858	TBATA	thymus, brain and testes associated (TBATA), mRNA	0.308003	0	No
A_21_P0001666	XLOC_000090	BROAD Institute lincRNA (XLOC_000090), lincRNA	0.308971	0	No
A_21_P0009591	XLOC_012895	BROAD Institute lincRNA (XLOC_012895), lincRNA	0.309662	0	No
A_23_P74330	MGC4473	uncharacterized LOC79100 (MGC4473), non-coding RNA	0.310784	0	No
A_33_P3376154	LOC100996701	PREDICTED: Homo sapiens uncharacterized LOC100996701 (LOC100996701), mRNA	0.312023	0	No
A_33_P3245160	OR1P1	olfactory receptor, family 1, subfamily P, member 1 (gene/pseudogene)	0.312276	0	No
A_24_P288298	KIR2DL4	killer cell immunoglobulin-like receptor, two domains, long cytoplasmic tail, 4 (KIR2DL4), transcript variant 1, mRNA	0.312359	0	No
A_21_P0014618	LOC100507653	PREDICTED: hypothetical LOC100507653 (LOC100507653), miscRNA	0.312521	0	No
A_33_P3295814		unknown	0.313953	0	No
A_33_P3218797	PPDPF	pancreatic progenitor cell differentiation and proliferation factor homolog (zebrafish)	0.31479	0	No
A_33_P3408665		unknown	0.315129	0	No
A_24_P119685	OBSCN	obscurin, cytoskeletal calmodulin and titin-interacting RhoGEF (OBSCN), transcript variant 1, mRNA	0.315203	0	No
A_24_P945293	CHMP3	charged multivesicular body protein 3 (CHMP3), transcript variant 1, mRNA	0.31669	0	No
A_24_P109069	SYT15	synaptotagmin XV (SYT15), transcript variant b, mRNA	0.317077	0	No
A_33_P3409625	SORBS3	sorbin and SH3 domain containing 3 (SORBS3), transcript variant 1, mRNA	0.317199	0	No
A_21_P0007816	XLOC_009628	BROAD Institute lincRNA (XLOC_009628), lincRNA	0.317565	0	No
A_21_P0014355	LOC100134391	PREDICTED: hypothetical LOC100134391 (LOC100134391), miscRNA	0.317861	0	No
A_21_P0001844	XLOC_001392	DA697576 NT2NE2 cDNA clone NT2NE2018806 5', mRNA sequence	0.317879	0	No
A_21_P0001611	XLOC_001162	BROAD Institute lincRNA (XLOC_001162), lincRNA	0.318401	0.0199931	No
A_19_P00803334	XLOC_009375	BROAD Institute lincRNA (XLOC_009375), lincRNA	0.319113	0	No
A_21_P0009175	XLOC_012249	DB100140 TESTI4 cDNA clone TESTI4051979 5', mRNA sequence	0.319538	0	No
A_21_P0011448	XLOC_l2_005314	BROAD Institute lincRNA (XLOC_l2_005314), lincRNA	0.319612	0	No
A_21_P0008601	XLOC_011188	Q2IMK5_ANADE (Q2IMK5) DnaJ like heat shock protein with tetratricopeptide repeats, partial (3%)	0.319742	0.0311054	No
A_33_P3364741	MRC2	mannose receptor, C type 2 (MRC2), mRNA	0.32014	0	No
A_33_P3387170	LOC100129196	uncharacterized LOC100129196 (LOC100129196), non-coding RNA	0.32035	0	No
A_19_P00316014	MIAT	myocardial infarction associated transcript (non-protein coding) (MIAT), transcript variant 1, non-coding RNA	0.320691	0	No
A_33_P3313635	BE561442	601344576F1 NIH_MGC_8 cDNA clone IMAGE:3677250 5', mRNA sequence	0.320819	0.0639436	No
A_24_P327499	TTI1	Tel2 interacting protein 1 homolog (S. pombe) (TTI1), mRNA	0.321727	0	No
A_33_P3362249	LOC100132217	cDNA FLJ46348 fis, clone TESTI4047569	0.321989	0	No
A_33_P3323607	CCDC129	coiled-coil domain containing 129	0.322399	0	No
A_21_P0009168	XLOC_012227	PREDICTED: hypothetical LOC100506373 (LOC100506373), miscRNA	0.322522	0	No
A_21_P0002182	FLJ12334	unknown	0.323279	0	No
A_23_P140675	EPB42	erythrocyte membrane protein band 4.2 (EPB42), transcript variant 1, mRNA	0.323324	0	No
A_21_P0009433	XLOC_012598	BROAD Institute lincRNA (XLOC_012598), lincRNA	0.32344	0.0311054	No
A_33_P3341970	NEGR1	neuronal growth regulator 1 (NEGR1), mRNA	0.323444	0.0311054	No
A_33_P3369944	ADAM21	ADAM metallopeptidase domain 21 (ADAM21), mRNA	0.323631	0	No
A_21_P0010443	XLOC_014379	BROAD Institute lincRNA (XLOC_014379), lincRNA	0.323788	0	No
A_21_P0000942	XLOC_000021	BROAD Institute lincRNA (XLOC_000021), lincRNA	0.323874	0	No
A_33_P3420862	PAGE2B	P antigen family, member 2B (PAGE2B), mRNA	0.324005	0	No
A_33_P3237784	PORCN	porcupine homolog (Drosophila) (PORCN), transcript variant B, mRNA	0.324025	0	No
A_19_P00316663	XLOC_007868	BROAD Institute lincRNA (XLOC_007868), lincRNA	0.324708	0	No
A_21_P0005332	XLOC_006593	RST4038 Athersys RAGE Library cDNA, mRNA sequence	0.326211	0	No
A_33_P3393537	PTAFR	platelet-activating factor receptor (PTAFR), transcript variant 2, mRNA	0.326659	0	No
A_23_P156683	LTA	lymphotoxin alpha (TNF superfamily, member 1) (LTA), transcript variant 2, mRNA	0.326674	0	No
A_24_P374962	STAG3L2	stromal antigen 3-like 2 (STAG3L2), non-coding RNA	0.327169	0	No
A_33_P3877739	SMCR2	ag52h12.x5 Gessler Wilms tumor cDNA clone IMAGE:1126631 3', mRNA sequence	0.327498	0	No
A_21_P0000570	C22orf45	chromosome 22 open reading frame 45 (C22orf45), transcript variant 2, non-coding RNA	0.327926	0.102904	No
A_19_P00317444	LOC389602	uncharacterized LOC389602 (LOC389602), miscRNA	0.327957	0	No
A_33_P3331237	G3BP1	GTPase activating protein (SH3 domain) binding protein 1	0.32796	0	No
A_21_P0006597	XLOC_008311	BROAD Institute lincRNA (XLOC_008311), lincRNA	0.328159	0	No
A_33_P3270360	OR1S1	olfactory receptor, family 1, subfamily S, member 1 (OR1S1), mRNA	0.328728	0	No
A_24_P281636	AY010113	unknown mRNA sequence	0.329699	0	No
A_33_P3257460	DPM3	dolichyl-phosphate mannosyltransferase polypeptide 3 (DPM3), transcript variant 1, mRNA	0.329723	0	No
A_23_P103765	FCER1A	Fc fragment of IgE, high affinity I, receptor for; alpha polypeptide (FCER1A), mRNA	0.330435	0	No
A_23_P84230	OTP	orthopedia homeobox (OTP), mRNA	0.330899	0	No
A_33_P3328123	RP11-511B23.4	unknown pseudogene	0.332023	0	No
A_21_P0008917	XLOC_011676	BROAD Institute lincRNA (XLOC_011676), lincRNA	0.332286	0	No
A_21_P0009950	XLOC_013489	BROAD Institute lincRNA (XLOC_013489), lincRNA	0.332612	0	No
A_21_P0001917	XLOC_001686	BROAD Institute lincRNA (XLOC_001686), lincRNA	0.33287	0	No
A_21_P0014160	LOC100505697	PREDICTED: hypothetical LOC100505697 (LOC100505697), miscRNA	0.332886	0	No
A_21_P0005309	XLOC_006446	BROAD Institute lincRNA (XLOC_006446), lincRNA	0.333068	0	No
A_21_P0010612	LOC388630	UPF0632 protein A (LOC388630), mRNA	0.333213	0	No
A_33_P3370930	LAMB1	laminin, beta 1	0.333955	0	No
A_32_P218228	FAM109B	family with sequence similarity 109, member B (FAM109B), mRNA	0.334035	0	No
A_33_P3321070	WNT4	wingless-type MMTV integration site family, member 4	0.334599	0.0639436	No
A_33_P3210379	SCGB3A1	secretoglobin, family 3A, member 1 (SCGB3A1), mRNA	0.335268	0	No
A_21_P0014711	LOC100507948	PREDICTED: hypothetical LOC100507948, transcript variant 1 (LOC100507948), miscRNA	0.336047	0	No
A_21_P0009663	XLOC_013047	BROAD Institute lincRNA (XLOC_013047), lincRNA	0.336157	0	No
A_33_P3396473	PPP6R2	protein phosphatase 6, regulatory subunit 2 (PPP6R2), transcript variant 1, mRNA	0.336276	0	No
A_23_P19291	TUBB2A	tubulin, beta 2A class IIa (TUBB2A), mRNA	0.336332	0	No
A_19_P00315824	PCAT19	prostate cancer associated transcript 19 (non-protein coding) (PCAT19), long non-coding RNA	0.337616	0	No
A_33_P3421571	RAPH1	Ras association (RalGDS/AF-6) and pleckstrin homology domains 1 (RAPH1), transcript variant 1, mRNA	0.338111	0.0311054	No
A_23_P258164	CORT	cortistatin (CORT), mRNA	0.338193	0.0639436	No
A_24_P400832	LOC100130950	uncharacterized LOC100130950 (LOC100130950), non-coding RNA	0.33827	0.0199931	No
A_33_P3337742		unknown	0.338647	0	No
A_33_P3306624	HCRT	hypocretin (orexin) neuropeptide precursor (HCRT), mRNA	0.339272	0	No
A_33_P3338793	KCNC3	potassium voltage-gated channel, Shaw-related subfamily, member 3 (KCNC3), mRNA	0.341566	0	No
A_33_P3270435	HIGD2B	HIG1 hypoxia inducible domain family, member 2B (HIGD2B), non-coding RNA	0.342572	0.0639436	No
A_32_P70927	PAGE2	P antigen family, member 2 (prostate associated) (PAGE2), mRNA	0.343148	0	No
A_33_P3712341	CXCL12	chemokine (C-X-C motif) ligand 12 (CXCL12), transcript variant 3, mRNA	0.344072	0.0639436	No
A_23_P21747	CABP5	calcium binding protein 5 (CABP5), mRNA	0.345027	0	No
A_23_P82959	FOXH1	forkhead box H1 (FOXH1), mRNA	0.34515	0	No
A_21_P0008274	XLOC_011011	BROAD Institute lincRNA (XLOC_011011), lincRNA	0.345246	0	No
A_33_P3421827	HBZ	hemoglobin, zeta (HBZ), mRNA	0.345282	0.0199931	No
A_32_P703	LOC646626	uncharacterized LOC646626 (LOC646626), non-coding RNA	0.345477	0	No
A_33_P3222852	AY203941	LP3317 mRNA, complete cds.	0.345758	0	No
A_23_P252236	KLKB1	kallikrein B, plasma (Fletcher factor) 1 (KLKB1), mRNA	0.347391	0	No
A_33_P3274080		unknown	0.348971	0	No
A_24_P242036	RRP7B	ribosomal RNA processing 7 homolog B (S. cerevisiae) (RRP7B), non-coding RNA	0.3494	0	No
A_21_P0008685	XLOC_011368	BROAD Institute lincRNA (XLOC_011368), lincRNA	0.349442	0	No
A_33_P3401571	MUC2	mucin 2, oligomeric mucus/gel-forming (MUC2), mRNA	0.349657	0	No
A_23_P202117	PCGF5	polycomb group ring finger 5	0.350411	0	No
A_33_P3275235	AKT1	v-akt murine thymoma viral oncogene homolog 1 (AKT1), transcript variant 1, mRNA	0.351447	0	No
A_24_P64407	HMX2	H6 family homeobox 2 (HMX2), mRNA	0.351493	0	No
A_33_P3379463	LYPLA2	lysophospholipase II (LYPLA2), mRNA	0.35167	0	No
A_33_P3605969	BC071847	cDNA clone IMAGE:3936577, **** WARNING: chimeric clone ****.	0.351852	0	No
A_33_P3324495	ZFP41	zinc finger protein 41 homolog (mouse) (ZFP41), mRNA	0.352688	0	No
A_32_P815507	LOC100130920	cDNA FLJ36320 fis, clone THYMU2005480.	0.353202	0.573325	No
A_33_P3292739	USP17L2	ubiquitin specific peptidase 17-like 2 (USP17L2), mRNA	0.35326	0	No
A_21_P0003241	XLOC_002727	BROAD Institute lincRNA (XLOC_002727), lincRNA	0.353606	0	No
A_33_P3348670		unknown	0.354581	0	No
A_23_P311201	SRSF10	serine/arginine-rich splicing factor 10	0.354585	0	No
A_21_P0006884	XLOC_008527	BROAD Institute lincRNA (XLOC_008527), lincRNA	0.355159	0.0639436	No
A_23_P107735	CD79A	CD79a molecule, immunoglobulin-associated alpha (CD79A), transcript variant 1, mRNA	0.355249	0	No
A_33_P3290588	ASPSCR1	cDNA FLJ45222 fis, clone BRCAN2019953.	0.355319	0	No
A_21_P0001773	LOC100134259	uncharacterized LOC100134259 (LOC100134259), non-coding RNA	0.356279	0	No
A_21_P0011589	ZNF385C	zinc finger protein 385C (ZNF385C), mRNA	0.356298	0.0199931	No
A_19_P00800638	LINC01088	long intergenic non-protein coding RNA 1088 (LINC01088), long non-coding RNA	0.358067	0	No
A_33_P3271395	LOC100129534	small nuclear ribonucleoprotein polypeptide N pseudogene (LOC100129534), non-coding RNA	0.358208	0	No
A_21_P0009726	XLOC_013103	BROAD Institute lincRNA (XLOC_013103), lincRNA	0.358619	0.0199931	No
A_23_P360240	MYEOV	myeloma overexpressed (in a subset of t(11;14) positive multiple myelomas) (MYEOV), mRNA	0.358874	0	No
A_33_P3406265		unknown	0.360067	0	No
A_19_P00322673	ENST00000430548	unknown	0.360403	0.0639436	No
A_19_P00321461	RP11-499E18.1	lincRNA	0.360495	0	No
A_33_P3354604	CCL4L2	chemokine (C-C motif) ligand 4-like 2 (CCL4L2), transcript variant CCL4L2b2, mRNA	0.360679	0.102904	No
A_33_P3315303	KRT73	keratin 73 (KRT73), mRNA	0.360837	0.0311054	No
A_33_P3332135	PHOSPHO1	phosphatase, orphan 1 (PHOSPHO1), transcript variant 1, mRNA	0.362344	0	No
A_32_P204218	FAM180A	family with sequence similarity 180, member A (FAM180A), mRNA	0.362462	0	No
A_21_P0013704	XLOC_l2_014931	BX119021 Soares_NhHMPu_S1 cDNA clone IMAGp998K034258, mRNA sequence	0.362567	0	No
A_23_P139198	LGALS12	lectin, galactoside-binding, soluble, 12 (LGALS12), transcript variant 2, mRNA	0.364501	0	No
A_23_P87082	ROBO3	roundabout, axon guidance receptor, homolog 3 (Drosophila) (ROBO3), mRNA	0.364542	0	No
A_21_P0005621	XLOC_006980	AF150180 Human mRNA from cd34+ stem cells cDNA clone CBDABG03, mRNA	0.365542	0	No
A_33_P3351388		unknown	0.366006	0	No
A_23_P217088	AK1	adenylate kinase 1 (AK1), mRNA	0.366229	0	No
A_23_P107465	KRT31	keratin 31 (KRT31), mRNA	0.366584	0.0311054	No
A_19_P00320274	ZMIZ1-AS1	ZMIZ1 antisense RNA 1 (ZMIZ1-AS1), transcript variant 1, long non-coding RNA	0.366919	0.182707	No
A_23_P129829	ORMDL3	ORM1-like 3 (S. cerevisiae) (ORMDL3), mRNA	0.367076	0	No
A_21_P0014251	LOC100507531	PREDICTED: hypothetical LOC100507531 (LOC100507531), miscRNA	0.367408	0.182707	No
A_24_P415601	RNH1	ribonuclease/angiogenin inhibitor 1 (RNH1), transcript variant 1, mRNA	0.367533	0	No
A_19_P00319409	ERVMER34-1	endogenous retrovirus group MER34, member 1 (ERVMER34-1), transcript variant 1, mRNA	0.369475	0	No
A_23_P17880	DNAL4	dynein, axonemal, light chain 4 (DNAL4), mRNA	0.369729	0	No
A_21_P0013765	XLOC_l2_015532	AGENCOURT_14340345 NIH_MGC_173 cDNA 5', mRNA sequence	0.369935	0.0311054	No
A_33_P3390546	AK130802	cDNA FLJ27292 fis, clone TMS02686	0.370223	0	No
A_19_P00325660	LOC401320	uncharacterized LOC401320 (LOC401320), long non-coding RNA	0.370619	0	No
A_21_P0013438	XLOC_l2_013873	HSU77948 Bruton's tyrosine kinase-associated protein-135 {Homo sapiens} (exp=-1; wgp=0; cg=0), partial (3%)	0.371109	0.573325	No
A_33_P3391345	LOC440157	PREDICTED: Homo sapiens uncharacterized LOC101929839 (LOC101929839), misc_RNA	0.371119	0	No
A_33_P3214943	SPOCK2	sparc/osteonectin, cwcv and kazal-like domains proteoglycan (testican) 2 (SPOCK2), transcript variant 1, mRNA	0.371343	0.0199931	No
A_33_P3245623	not sure - 2	Testis specific protein, Y-linked 16, pseudogene	0.374114	0.102904	No
A_23_P143734	CYP2D6	cytochrome P450, family 2, subfamily D, polypeptide 6 (CYP2D6), transcript variant 1, mRNA	0.37423	0	No
A_23_P86021	SELENBP1	selenium binding protein 1 (SELENBP1), mRNA	0.374817	0	No
A_24_P333993	OR2W3	olfactory receptor, family 2, subfamily W, member 3 (OR2W3), mRNA	0.375565	0	No
A_21_P0001580	XLOC_001020	BROAD Institute lincRNA (XLOC_001020), lincRNA	0.375719	0	No
A_19_P00315764	LOC644277	PREDICTED: Homo sapiens uncharacterized LOC644277 (RP11-794P6.3), misc_RNA	0.375947	0.0311054	No
A_23_P52266	IFIT1	interferon-induced protein with tetratricopeptide repeats 1 (IFIT1), transcript variant 2, mRNA	0.376505	0.573325	No
A_33_P3307490	SYNRG	synergin, gamma	0.376784	0	No
A_21_P0003886	XLOC_003863	BROAD Institute lincRNA (XLOC_003863), lincRNA	0.377061	0	No
A_23_P100764	SLC25A39	solute carrier family 25, member 39 (SLC25A39), transcript variant 2, mRNA	0.377528	0	No
A_21_P0004514	XLOC_004448	BROAD Institute lincRNA (XLOC_004448), lincRNA	0.377572	0.0199931	No
A_33_P3272347	LOC100128107	cDNA FLJ41726 fis, clone HLUNG2014449.	0.377693	0	No
A_33_P3358233	NES	nestin (NES), mRNA	0.377798	0	No
A_23_P500410	ATP6V1G2	ATPase, H+ transporting, lysosomal 13kDa, V1 subunit G2 (ATP6V1G2), transcript variant 1, mRNA	0.378218	0	No
A_33_P3373185	LINC00999	long intergenic non-protein coding RNA 999 (LINC00999), long non-coding RNA	0.378322	0	No
A_32_P219148	LOC729732	cDNA clone IMAGE:5199989.	0.379029	0	No
A_33_P3289848	CDX1	caudal type homeobox 1 (CDX1), mRNA	0.379309	0	No
A_33_P3271171	CNOT3	CCR4-NOT transcription complex, subunit 3	0.380026	0	No
A_33_P3775281	LOC644050	uncharacterized LOC644050 (LOC644050), long non-coding RNA	0.380685	0.0199931	No
A_21_P0004675	XLOC_005421	BROAD Institute lincRNA (XLOC_005421), lincRNA	0.380709	0	No
A_23_P41365	SMR3A	submaxillary gland androgen regulated protein 3A (SMR3A), mRNA	0.381109	0.0199931	No
A_33_P3243652	LOC100131831	cDNA FLJ26174 fis, clone ADG03920	0.381152	0	No
A_21_P0007036	XLOC_008998	BROAD Institute lincRNA (XLOC_008998), lincRNA	0.381317	0.0311054	No
A_33_P3394605	HMG20B	high mobility group 20B (HMG20B), mRNA	0.38164	0	No
A_21_P0002895	XLOC_003298	RST14520 Athersys RAGE Library cDNA, mRNA sequence	0.382844	0.573325	No
A_33_P3386019	XLOC_014512	BROAD Institute lincRNA (XLOC_014512), lincRNA	0.383037	0.0311054	No
A_33_P3376449	ZDHHC23	zinc finger, DHHC-type containing 23 (ZDHHC23), mRNA	0.383497	0	No
A_23_P156218	GZMK	granzyme K (granzyme 3; tryptase II) (GZMK), mRNA	0.38374	0.0639436	No
A_23_P33607	TEFM	transcription elongation factor, mitochondrial (TEFM), mRNA	0.383986	0	No
A_33_P3355208	CROT	carnitine O-octanoyltransferase (CROT), transcript variant 3, mRNA	0.384136	0.573325	No
A_21_P0001275	XLOC_000111	BROAD Institute lincRNA (XLOC_000111), lincRNA	0.385531	0	No
A_24_P366122	ACBD4	acyl-CoA binding domain containing 4 (ACBD4), transcript variant 2, mRNA	0.386341	0	No
A_33_P3378659	TARP	TCR gamma alternate reading frame protein (TARP), nuclear gene encoding mitochondrial protein, transcript variant 1, mRNA	0.386479	0.0199931	No
A_33_P3222019	WSCD2	WSC domain containing 2 (WSCD2), mRNA	0.386959	0	No
A_33_P3216487	RP11-794P6.2	Antisense RNA	0.387308	0.182707	No
A_21_P0005605	XLOC_006476	BROAD Institute lincRNA (XLOC_006476), lincRNA	0.387505	0.0311054	No
A_21_P0008336	XLOC_010829	BROAD Institute lincRNA (XLOC_010829), lincRNA	0.387592	0	No
A_33_P3259861	REREP3	arginine-glutamic acid dipeptide (RE) repeats pseudogene 3 (REREP3), non-coding RNA	0.38846	0.102904	No
A_19_P00322583	CTB-131B5.5	lincRNA	0.389384	0	No
A_33_P3267640	HGFAC	HGF activator (HGFAC), mRNA	0.389571	0	No
A_21_P0007638	XLOC_009898	unknown	0.389618	0	No
A_33_P3213747	ZNHIT2	zinc finger, HIT-type containing 2 (ZNHIT2), mRNA	0.389706	0.0639436	No
A_21_P0012555	XLOC_l2_010422	RST38900 Athersys RAGE Library cDNA, mRNA sequence	0.390385	0	No
A_21_P0007311	XLOC_009356	BROAD Institute lincRNA (XLOC_009356), lincRNA	0.390869	0	No
A_33_P3290924	BAG1	BCL2-associated athanogene (BAG1), transcript variant 1, mRNA	0.390968	0	No
A_33_P3401138		unknown	0.391627	0.0311054	No
A_33_P3360728	BLVRB	biliverdin reductase B (flavin reductase (NADPH)) (BLVRB), mRNA	0.391646	0	No
A_23_P207564	CCL4	chemokine (C-C motif) ligand 4 (CCL4), transcript variant 1, mRNA	0.391682	0.182707	No
A_21_P0008851	XLOC_011515	BROAD Institute lincRNA (XLOC_011515), lincRNA	0.391734	0.182707	No
A_33_P3247473	KRTAP23-1	keratin associated protein 23-1 (KRTAP23-1), mRNA	0.392367	0.0311054	No
A_23_P142125	HRC	histidine rich calcium binding protein (HRC), mRNA	0.392584	0	No
A_33_P3300142	ANKFY1	ankyrin repeat and FYVE domain containing 1 (ANKFY1), transcript variant 1, mRNA	0.392746	0	No
A_23_P405282	MGC45922	uncharacterized LOC284365 (MGC45922), non-coding RNA	0.392796	0	No
A_33_P3356220	STARD3	StAR-related lipid transfer (START) domain containing 3 (STARD3), transcript variant 2, mRNA	0.393108	0	No
A_21_P0013072	XLOC_l2_012925	BROAD Institute lincRNA (XLOC_l2_012925), lincRNA	0.393147	0	No
A_21_P0014297	LOC100506983	PREDICTED: hypothetical LOC100506983, transcript variant 1 (LOC100506983), miscRNA	0.393344	0	No
A_24_P125283	HDAC5	histone deacetylase 5 (HDAC5), transcript variant 3, mRNA	0.395698	0	No
A_21_P0007932	XLOC_010366	XM_797160 actin {Trypanosoma cruzi strain CL Brener} (exp=-1; wgp=0; cg=0), partial (9%)	0.396165	0	No
A_33_P3284854	RP11-394A14.2	lincRNA	0.396277	0.102904	No
A_21_P0008481	XLOC_011112	mRNA; cDNA DKFZp667M1023 (from clone DKFZp667M1023)	0.396365	0.0311054	No
A_33_P3227761	XLOC_003975	BROAD Institute lincRNA (XLOC_003975), lincRNA	0.397509	0	No
A_33_P3396635	SSX3	synovial sarcoma, X breakpoint 3 (SSX3), transcript variant 1, mRNA	0.39812	0	No
A_33_P3333488	HAGH	hydroxyacylglutathione hydrolase (HAGH), transcript variant 2, mRNA	0.398155	0	No
A_21_P0002169	XLOC_001342	BROAD Institute lincRNA (XLOC_001342), lincRNA	0.398403	0.182707	No
A_33_P3314441	FBXL17	F-box and leucine-rich repeat protein 17 (FBXL17), mRNA	0.399174	0	No
A_33_P3271316	RPP25	ribonuclease P/MRP 25kDa subunit (RPP25), mRNA	0.399219	0	No
A_21_P0006976	XLOC_008752	BROAD Institute lincRNA (XLOC_008752), lincRNA	0.399469	0	No
A_23_P207842	RARA	retinoic acid receptor, alpha (RARA), transcript variant 2, mRNA	0.399806	0.0199931	No
A_33_P3277096	LY6G6E	Lymphocyte antigen 6 complex, locus G6ELymphocyte antigen 6 complex, locus G6E, isoform CRA_aUncharacterized protein	0.400278	0	No
A_24_P401990	ERCC2	excision repair cross-complementing rodent repair deficiency, complementation group 2 (ERCC2), transcript variant 1, mRNA	0.400314	0.0639436	No
A_33_P3221019	ZAN	zonadhesin (ZAN), transcript variant 6, mRNA	0.400407	0	No
A_33_P3264746		unknown	0.400841	0	No
A_24_P91094	RUNDC3A	RUN domain containing 3A (RUNDC3A), transcript variant 2, mRNA	0.401846	0	No
A_33_P3306802	LOC100130916	clone DNA131652 HSAL5836 (UNQ5836) mRNA, complete cds.	0.402162	0	No
A_33_P3275422	LINC00515	long intergenic non-protein coding RNA 523 (LINC00523), long non-coding RNA	0.402282	0.0199931	No
A_33_P3290235	LOC149950	uncharacterized LOC149950 (LOC149950), non-coding RNA	0.402481	0	No
A_24_P913716	B3GNT7	UDP-GlcNAc:betaGal beta-1,3-N-acetylglucosaminyltransferase 7 (B3GNT7), mRNA	0.402482	0	No
A_21_P0012591	UGT2B11	UDP glucuronosyltransferase 2 family, polypeptide B11 (UGT2B11), mRNA	0.40298	0.573325	No
A_21_P0006117	XLOC_007262	BROAD Institute lincRNA (XLOC_007262), lincRNA	0.402985	0.0199931	No
A_21_P0011266	XLOC_l2_004381		0.403277	0	No
A_33_P3378056	TFAP2A	transcription factor AP-2 alpha (activating enhancer binding protein 2 alpha)	0.403784	0	No
A_33_P3363173	CYB561D2	cytochrome b561 family, member D2	0.403856	0	No
A_33_P3243230	IL8	interleukin 8	0.40388	0.182707	No
A_33_P3411925	WDR18	WD repeat domain 18 (WDR18), mRNA	0.404307	0	No
A_23_P11697	HMGB4	high mobility group box 4 (HMGB4), transcript variant 1, mRNA	0.404642	0	No
A_24_P374244	GATA1	GATA binding protein 1 (globin transcription factor 1) (GATA1), mRNA	0.405059	0	No
A_24_P104512	EVPL	envoplakin (EVPL), mRNA	0.405651	0	No
A_21_P0004129	XLOC_004828	BROAD Institute lincRNA (XLOC_004828), lincRNA	0.405698	0.0311054	No
A_21_P0004415	XLOC_004889	BROAD Institute lincRNA (XLOC_004889), lincRNA	0.405721	0.0311054	No
A_23_P51679	MEF2D	myocyte enhancer factor 2D (MEF2D), mRNA	0.405885	0	No
A_33_P3229722	PSMF1	proteasome (prosome, macropain) inhibitor subunit 1 (PI31) (PSMF1), transcript variant 1, mRNA	0.406645	0	No
A_24_P113960	NT5C1A	5'-nucleotidase, cytosolic IA (NT5C1A), mRNA	0.406978	0	No
A_33_P3242458	SLC41A3	solute carrier family 41, member 3 (SLC41A3), transcript variant 2, mRNA	0.407877	0.0639436	No
A_23_P124003	P2RX2	purinergic receptor P2X, ligand-gated ion channel, 2 (P2RX2), transcript variant 4, mRNA	0.408542	0	No
A_33_P3352687	LINC01001	long intergenic non-protein coding RNA 1001 (LINC01001), long non-coding RNA	0.408921	0	No
A_21_P0009153	XLOC_012452	GRP1_PHAVU (P10495) Glycine-rich cell wall structural protein 1.0 precursor (GRP 1.0), partial (18%)	0.409417	0	No
A_23_P206280	GPR56	G protein-coupled receptor 56 (GPR56), transcript variant 3, mRNA	0.409979	0.0639436	No
A_23_P29225	FBXO7	F-box protein 7 (FBXO7), transcript variant 1, mRNA	0.410657	0	No
A_21_P0012738	XLOC_l2_010831	Q73P46_TREDE (Q73P46) Branched-chain amino acid ABC transporter, permease protein, partial (5%)	0.410722	0.102904	No
A_24_P923251	TGM2	transglutaminase 2 (C polypeptide, protein-glutamine-gamma-glutamyltransferase) (TGM2), transcript variant 2, mRNA	0.410772	0	No
A_21_P0010094	XLOC_013552	Q206M2_9ARAC (Q206M2) Major ampullate spidroin 1 (Fragment), partial (4%)	0.410842	0.0311054	No
A_21_P0007163	XLOC_009567	BROAD Institute lincRNA (XLOC_009567), lincRNA	0.411687	0	No
A_33_P3321906	RP11-163I18.2	unknown pseudogene	0.412035	0	No
A_33_P3222942	GPR78	G protein-coupled receptor 78 (GPR78), transcript variant 1, mRNA	0.41217	0.0311054	No
A_33_P3389773	EFCB	EFCB_PAPAN (P61552) ERV-BabFcenv provirus ancestral Env polyprotein precursor (Envelope polyprotein) (BabFcenv)	0.412589	0.0639436	No
A_19_P00321495	LINC00101	small nucleolar RNA host gene 11 (non-protein coding)	0.412785	0.0199931	No
A_33_P3738458	TNS1	tensin 1 (TNS1), mRNA	0.412969	0.102904	No
A_33_P3235029	RP11-203M5.6-002	cDNA clone MGC3.5.1.2.1.H09, mRNA sequence	0.413476	0	No
A_33_P3577120	BC033227	hypothetical protein LOC283868, mRNA (cDNA clone IMAGE:5089285), partial cds.	0.413686	0	No
A_21_P0010376	XLOC_014338	BROAD Institute lincRNA (XLOC_014338), lincRNA	0.41371	0	No
A_21_P0012646	PRDX6	peroxiredoxin 6 (PRDX6), mRNA	0.413793	0	No
A_21_P0012508	XLOC_l2_009947	AAAD_RABIT (Q7M370) Arylacetamide deacetylase (AADAC) (50 kDa microsomal esterase/N-deacetylase) , partial (26%)	0.413869	0.317896	No
A_19_P00319765	XLOC_l2_009762	BROAD Institute lincRNA (XLOC_l2_009762), lincRNA	0.414628	0.0311054	No
A_23_P163567	SMPD3	sphingomyelin phosphodiesterase 3, neutral membrane (neutral sphingomyelinase II) (SMPD3), mRNA	0.414824	0.102904	Yes
A_23_P250302	CCR3	chemokine (C-C motif) receptor 3 (CCR3), transcript variant 1, mRNA	0.415449	0	Yes
A_33_P3295415	ZBTB3	zinc finger and BTB domain containing 3 (ZBTB3), mRNA	0.416379	0	No
A_23_P435444	PCDHGA7	protocadherin gamma subfamily A, 7 (PCDHGA7), transcript variant 2, mRNA	0.416983	0.0199931	No
A_23_P104741	KIRREL3	kin of IRRE like 3 (Drosophila) (KIRREL3), transcript variant 1, mRNA	0.417158	0.0199931	No
A_23_P73780	IRAK1	interleukin-1 receptor-associated kinase 1 (IRAK1), transcript variant 1, mRNA	0.417932	0	No
A_23_P159335	CD8B	CD8b molecule (CD8B), transcript variant 5, mRNA	0.41801	0.0311054	Yes
A_33_P3237674	TRAC	T cell receptor alpha constant	0.418171	0	Yes
A_21_P0003658	XLOC_003714	BROAD Institute lincRNA (XLOC_003714), lincRNA	0.41977	0	No
A_21_P0003167	XLOC_003239	BROAD Institute lincRNA (XLOC_003239), lincRNA	0.419913	0	No
A_33_P3287396	LOC100127940	cDNA FLJ33307 fis, clone BNGH42004076.	0.419984	0	No
A_21_P0004241	XLOC_004346	BROAD Institute lincRNA (XLOC_004346), lincRNA	0.420197	0	No
A_23_P259955	GDF5	growth differentiation factor 5 (GDF5), mRNA	0.420362	0.0311054	No
A_33_P3245660		unknown	0.42094	0.182707	No
A_21_P0001250	XLOC_000010	BROAD Institute lincRNA (XLOC_000010), lincRNA	0.421269	0.0311054	No
A_33_P3210069	RP11-104C4.4	unknown	0.42176	0.0311054	No
A_23_P349416	ERBB3	v-erb-b2 erythroblastic leukemia viral oncogene homolog 3 (avian) (ERBB3), transcript variant 1, mRNA	0.422169	0.0311054	No
A_33_P3294986	LIPE	lipase, hormone-sensitive (LIPE), mRNA	0.422227	0	No
A_21_P0005519	XLOC_006532	BROAD Institute lincRNA (XLOC_006532), lincRNA	0.42254	0	No
A_33_P3239854	ALKBH5	alkB, alkylation repair homolog 5 (E. coli) (ALKBH5), mRNA	0.42373	0	No
A_33_P3373560	SPTAN1	spectrin, alpha, non-erythrocytic 1 (alpha-fodrin) (SPTAN1), transcript variant 1, mRNA	0.423905	0.0199931	No
A_21_P0004480	XLOC_005115	BROAD Institute lincRNA (XLOC_005115), lincRNA	0.424079	0.0639436	No
A_21_P0007921	XLOC_010291	zv58c08.r1 Soares_testis_NHT cDNA clone IMAGE:757838 5', mRNA sequence	0.424248	0.0639436	No
A_19_P00322349	Q20ZE8	Q20ZE8_RHOPA (Q20ZE8) Ribosomal protein S21, partial (10%)	0.424616	0.0199931	No
A_33_P3225572	RP1-170O19.17	lincRNA	0.424649	0	No
A_19_P00318761	RP11-505K9.4	unknown	0.424773	0.0639436	No
A_21_P0011999	XLOC_l2_007204		0.425234	0	No
A_21_P0006882	XLOC_008522	BROAD Institute lincRNA (XLOC_008522), lincRNA	0.425393	0.0199931	No
A_21_P0011707	LINC00085	Q8IYS5_HUMAN (Q8IYS5) OSCAR protein (Osteoclast associated receptor OSCAR-S1), partial (17%)	0.425477	0	No
A_21_P0006494	XLOC_007967	BROAD Institute lincRNA (XLOC_007967), lincRNA	0.425891	0.102904	No
A_21_P0012728	XLOC_l2_010697	DA715718 NT2RI2 cDNA clone NT2RI2023082 5', mRNA sequence	0.425924	0.573325	No
A_33_P3366431	LCN1	lipocalin 1 (tear prealbumin) (LCN1), mRNA	0.425949	0	No
A_33_P3422030	FXYD5	FXYD domain containing ion transport regulator 5	0.426145	0	No
A_21_P0002019	XLOC_001994	BROAD Institute lincRNA (XLOC_001994), lincRNA	0.426393	0	No
A_33_P3413795	IGLV9-49	immunoglobulin lambda variable 9-49	0.42647	0	No
A_33_P3383551	SEC14L3	SEC14-like 3 (S. cerevisiae)	0.426583	0	No
A_21_P0002797	XLOC_002909	BROAD Institute lincRNA (XLOC_002909), lincRNA	0.42664	0.182707	No
A_33_P3367073	2 genes	unknown	0.427527	0	No
A_23_P6066	CPXM1	carboxypeptidase X (M14 family), member 1 (CPXM1), transcript variant 1, mRNA	0.427527	0.0199931	No
A_32_P163247	CD8A	CD8a molecule (CD8A), transcript variant 1, mRNA	0.427755	0.0199931	No
A_24_P410627	MKRN1	makorin ring finger protein 1 (MKRN1), transcript variant 2, mRNA	0.427794	0	No
A_23_P38328	DBF4B	DBF4 homolog B (S. cerevisiae)	0.427933	0.182707	No
A_33_P3387901	SLC25A19	solute carrier family 25 (mitochondrial thiamine pyrophosphate carrier), member 19 (SLC25A19), nuclear gene encoding mitochondrial protein, transcript variant 1, mRNA	0.427973	0	No
A_33_P3382111		unknown	0.42861	0.0199931	No
A_23_P5221	ZNF333	zinc finger protein 333 (ZNF333), mRNA	0.428942	0	No
A_33_P3384229	RP11-647O20.1	unknown pseudogene	0.428993	0.0199931	No
A_33_P3356816	LCE1B	late cornified envelope 1B (LCE1B), mRNA	0.429223	0.102904	No
A_33_P3342862	ZNF664-FAM101A	protein FAM101A (ZNF664-FAM101A), mRNA	0.429371	0.0311054	No
A_21_P0014422	LOC646513	PREDICTED: VLGN1945 (LOC646513), miscRNA	0.429984	0.0199931	No
A_21_P0000812	LOC400604	uncharacterized LOC400604 (LOC400604), non-coding RNA	0.430053	0	No
A_21_P0007251	LOC100506368	uncharacterized LOC100506368 (LOC100506368), non-coding RNA	0.430121	0	No
A_32_P175349	LOC100996291	uncharacterized LOC100996291 (LOC100996291), long non-coding RNA	0.430157	0	No
A_23_P209954	GNLY	granulysin (GNLY), transcript variant NKG5, mRNA	0.430242	0.0639436	No
A_33_P3249414	TRIM58	tripartite motif containing 58 (TRIM58), mRNA	0.430269	0.573325	No
A_19_P00322896	LINC00277	long intergenic non-protein coding RNA 277 (LINC00277), non-coding RNA	0.430588	0	No
A_21_P0012136	XLOC_l2_008755	BROAD Institute lincRNA (XLOC_l2_008755), lincRNA	0.430736	0.182707	No
A_33_P3211238	VWCE	von Willebrand factor C and EGF domains (VWCE), mRNA	0.432259	0	No
A_33_P3359012	DUSP8	dual specificity phosphatase 8 (DUSP8), mRNA	0.43285	0	No
A_33_P3256848	ADAM12	ADAM metallopeptidase domain 12 (ADAM12), transcript variant 2, mRNA	0.433585	0.0199931	No
A_21_P0012279	LOC100289038	PREDICTED: von Willebrand factor-like (LOC100289038), miscRNA	0.433679	0.0639436	No
A_33_P3326235	HBM	hemoglobin, mu (HBM), mRNA	0.434242	0.0311054	No
A_24_P322771	TFF1	trefoil factor 1 (TFF1), mRNA	0.434705	0	No
A_21_P0010208	XLOC_014096	BROAD Institute lincRNA (XLOC_014096), lincRNA	0.435425	0.317896	No
A_21_P0013299	SEPT7P2	BROAD Institute lincRNA (XLOC_l2_013808), lincRNA	0.435691	0.102904	No
A_33_P3864861	LINC01141	long intergenic non-protein coding RNA 1141 (LINC01141), long non-coding RNA	0.435914	0.0639436	No
A_23_P376172	C1orf64	chromosome 1 open reading frame 64 (C1orf64), mRNA	0.436173	0.0639436	No
A_23_P318943	LINC00311	long intergenic non-protein coding RNA 311 (LINC00311), non-coding RNA	0.436195	0.0199931	No
A_33_P3308101	AC118758.1	PREDICTED: Homo sapiens helicase SRCAP-like (LOC101929190), misc_RNA	0.436505	0.0311054	No
A_33_P3415648	LINC00937	long intergenic non-protein coding RNA 937	0.436522	0.0639436	No
A_33_P3310864	ACP2	acid phosphatase 2, lysosomal (ACP2), transcript variant 2, mRNA	0.436985	0.102904	No
A_33_P3382648	RBMY1B	RNA binding motif protein, Y-linked, family 1, member B (RBMY1B), mRNA	0.437213	0	No
A_33_P3326892	LOC100133032	cDNA FLJ26718 fis, clone PNC03325	0.438155	0.102904	No
A_33_P3242136	FGF1	fibroblast growth factor 1 (acidic) (FGF1), transcript variant 8, non-coding RNA	0.438156	0.0199931	No
A_33_P3252286	CRLF1	cytokine receptor-like factor 1 (CRLF1), mRNA	0.43892	0	No
A_33_P3317317	KRTAP5-4	keratin associated protein 5-4 (KRTAP5-4), mRNA	0.439183	0.0311054	No
A_33_P3261353	BCORP1	BCL6 corepressor pseudogene 1 (BCORP1), transcript variant 1, non-coding RNA	0.439232	0	No
A_21_P0011637	KRT16P3	keratin 16 pseudogene 3 (KRT16P3), non-coding RNA	0.439487	0	No
A_23_P75867	OR10A4	olfactory receptor, family 10, subfamily A, member 4 (OR10A4), mRNA	0.43969	0.102904	No
A_21_P0008758	XLOC_011532	BROAD Institute lincRNA (XLOC_011532), lincRNA	0.440236	0.102904	No
A_19_P00319372	LINC00969	long intergenic non-protein coding RNA 969	0.440269	0	No
A_33_P3323486	AB529256	Synthetic construct DNA, clone: pF1KE0827, OR4A13P gene for Putative olfactory receptor, family 4, subfamily A, member 13, without stop codon, in Flexi system.	0.440686	0	No
A_23_P161968	SLC22A10	solute carrier family 22, member 10 (SLC22A10), mRNA	0.441156	0.0199931	No
A_33_P3419621	LOC100289580	uncharacterized LOC100289580 (LOC100289580), long non-coding RNA	0.442916	0.0639436	No
A_33_P3386132	C2orf49	chromosome 2 open reading frame 49	0.443229	0	No
A_33_P3261433		unknown	0.443567	0	No
A_33_P3303066	BTBD2	BTB (POZ) domain containing 2 (BTBD2), mRNA	0.443735	0.182707	No
A_21_P0008671	XLOC_011346	BROAD Institute lincRNA (XLOC_011346), lincRNA	0.443794	0.102904	No
A_33_P3253440	PQLC3	PQ loop repeat containing 3 (PQLC3), mRNA	0.443938	0.0639436	No
A_33_P3399268	IL15RA	interleukin 15 receptor, alpha	0.444271	0.0639436	No
A_24_P341535	GOLGA2P7	golgin A2 pseudogene 7 (GOLGA2P7), non-coding RNA	0.444274	0	No
A_19_P00329711	MAVS	mitochondrial antiviral signaling protein (MAVS), nuclear gene encoding mitochondrial protein, transcript variant 1, mRNA	0.444286	0.0199931	No
A_23_P139600	RASAL1	RAS protein activator like 1 (GAP1 like) (RASAL1), transcript variant 2, mRNA	0.444321	0	No
A_33_P3226560		HSU07000 breakpoint cluster region protein {Homo sapiens} (exp=-1; wgp=0; cg=0), partial (11%)	0.444364	0	No
A_33_P3312209	RP11-321E2.6	unknown pseudogene	0.44446	0.0311054	No
A_33_P3221111	PGA3	mRNA; cDNA DKFZp666J2410 (from clone DKFZp666J2410).	0.445109	0	No
A_33_P3377760	DA946325	DA946325 SPLEN2 cDNA clone SPLEN2022065 5', mRNA sequence	0.445238	0.0311054	No
A_33_P3871347	SNED1	sushi, nidogen and EGF-like domains 1 (SNED1), mRNA	0.445744	0	No
A_21_P0010421	XLOC_014268	BROAD Institute lincRNA (XLOC_014268), lincRNA	0.445748	0	No
A_23_P50678	MATK	megakaryocyte-associated tyrosine kinase (MATK), transcript variant 1, mRNA	0.446081	0	No
A_21_P0004272	XLOC_004446	BROAD Institute lincRNA (XLOC_004446), lincRNA	0.446325	0	No
A_21_P0002932	XLOC_002580	BROAD Institute lincRNA (XLOC_002580), lincRNA	0.446394	0	No
A_33_P3390042	VTI1A	PREDICTED: Homo sapiens vesicle transport through interaction with t-SNAREs 1A (VTI1A), transcript variant X8, mRNA	0.446395	0.0199931	No
A_33_P3379396	KRT1	keratin 1 (KRT1), mRNA	0.446476	0.317896	No
A_21_P0010514	XLOC_l2_000080		0.446971	0	No
A_23_P50799	OR10H2	olfactory receptor, family 10, subfamily H, member 2 (OR10H2), mRNA	0.447175	0.0639436	No
A_24_P301837	HRH3	histamine receptor H3 (HRH3), mRNA	0.447783	0	No
A_33_P3326275	LOC100653325	uncharacterized protein	0.448148	0	No
A_33_P3300267	VIT	vitrin (VIT), transcript variant 1, mRNA	0.44849	0	No
A_21_P0004936	XLOC_005455	BROAD Institute lincRNA (XLOC_005455), lincRNA	0.448773	0	No
A_21_P0010184	XLOC_014020	AGENCOURT_10507300 NIH_MGC_127 cDNA clone IMAGE:6698826 5', mRNA	0.449406	0.573325	No
A_33_P3220422	POM121L12	POM121 membrane glycoprotein-like 12 (POM121L12), mRNA	0.449442	0.0639436	No
A_21_P0011064	XLOC_l2_003139	BROAD Institute lincRNA (XLOC_l2_003139), lincRNA	0.449567	0.317896	No
A_33_P3303394		unknown	0.449578	0	No
A_33_P3275801	DES	desmin (DES), mRNA	0.450536	0	No
A_19_P00320875	ENST00000435485	unknown	0.450556	0.0639436	No
A_33_P3345132	ZNF578	zinc finger protein 578 (ZNF578), mRNA	0.451245	0.317896	No
A_21_P0004618	XLOC_005915	BROAD Institute lincRNA (XLOC_005915), lincRNA	0.451746	0.182707	No
A_33_P3358019		unknown	0.452032	0	No
A_33_P3406240	GDF7	growth differentiation factor 7 (GDF7), mRNA	0.452247	0.0199931	No
A_33_P3328254	IL5RA	interleukin 5 receptor, alpha (IL5RA), transcript variant 3, mRNA	0.452639	0.182707	No
A_33_P3260747	NHSL2	NHS-like 2	0.452836	0	No
A_33_P3333560		unknown	0.452964	0.317896	No
A_21_P0003480	XLOC_003988	DB481620 RIKEN full-length enriched human cDNA library, hippocampus cDNA clone H023090K13 5', mRNA sequence	0.453055	0.573325	No
A_23_P255257	DCAF12	DDB1 and CUL4 associated factor 12 (DCAF12), mRNA	0.454181	0	No
A_23_P89380	SLC4A1	solute carrier family 4, anion exchanger, member 1 (erythrocyte membrane protein band 3, Diego blood group) (SLC4A1), mRNA	0.454297	0.317896	No
A_21_P0000061	CGREF1	cell growth regulator with EF-hand domain 1 (CGREF1), transcript variant 4, mRNA	0.454639	0	No
A_33_P3246838	TRDC	T cell receptor delta constant	0.454852	0.102904	No
A_33_P3252181	CTC-301O7.4	Uncharacterized proteincDNA FLJ40032 fis, clone STOMA2009256	0.45486	0.0199931	No
A_33_P3283906	NIP7	nuclear import 7 homolog (S. cerevisiae) (NIP7), transcript variant 1, mRNA	0.455106	0	No
A_33_P3262024	ATMIN	cDNA FLJ61620 complete cds	0.455243	0	No
A_23_P41987	GFRA3	GDNF family receptor alpha 3 (GFRA3), mRNA	0.45561	0	No
A_23_P819	ISG15	ISG15 ubiquitin-like modifier (ISG15), mRNA	0.455792	0.573325	No
A_23_P352950	PNMA5	paraneoplastic antigen like 5 (PNMA5), transcript variant 3, mRNA	0.456318	0	No
A_33_P3396275	C15orf62	chromosome 15 open reading frame 62 (C15orf62), mRNA	0.456784	0	No
A_32_P122402	LOC441455	makorin ring finger protein 1 pseudogene (LOC441455), non-coding RNA	0.456999	0	No
A_21_P0008001	XLOC_010652	BROAD Institute lincRNA (XLOC_010652), lincRNA	0.457263	0.0311054	No
A_33_P3311830	OTOR	otoraplin (OTOR), mRNA	0.457396	0.0199931	No
A_21_P0012526	XLOC_l2_010061	BROAD Institute lincRNA (XLOC_l2_010061), lincRNA	0.45809	0.0311054	No
A_33_P3235189	ANKRD13B	ankyrin repeat domain 13B (ANKRD13B), mRNA	0.458376	0.0199931	No
A_19_P00318284	FLJ30838	uncharacterized LOC400955 (FLJ30838), non-coding RNA	0.459277	0.0199931	No
A_33_P3415859	NLRC3	NLR family, CARD domain containing 3	0.459332	0	No
A_33_P3366903	CHST6	carbohydrate (N-acetylglucosamine 6-O) sulfotransferase 6 (CHST6), mRNA	0.459762	0	No
A_33_P3424577	A23747	T cell receptor beta chain mRNA, complete cds.	0.460148	0.0311054	No
A_33_P3421867	MDGA1	MAM domain containing glycosylphosphatidylinositol anchor 1	0.460153	0.0639436	No
A_23_P86504	C10orf76	chromosome 10 open reading frame 76 (C10orf76), mRNA	0.460155	0	No
A_33_P3347099	FLJ36000	uncharacterized FLJ36000 (FLJ36000), non-coding RNA	0.460343	0.0199931	No
A_23_P56288	LENG8	leukocyte receptor cluster (LRC) member 8 (LENG8), mRNA	0.460473	0.102904	No
A_33_P3362048	SHMT1	serine hydroxymethyltransferase 1 (soluble)	0.460771	0	No
A_33_P3344339	KCNH5	potassium voltage-gated channel, subfamily H (eag-related), member 5 (KCNH5), transcript variant 1, mRNA	0.460993	0.0311054	No
A_33_P3250767		unknown	0.461352	0.0199931	No
A_33_P3313625		unknown	0.461629	0.573325	No
A_21_P0012073	XLOC_l2_008124	PREDICTED: hypothetical LOC100132330, transcript variant 1 (LOC100132330), miscRNA	0.461741	0.317896	No
A_32_P230868	FAM65A	family with sequence similarity 65, member A (FAM65A), transcript variant 1, mRNA	0.461915	0	No
A_33_P3280950	A2M-AS1	A2M antisense RNA 1 (A2M-AS1), long non-coding RNA	0.462087	0.0199931	No
A_19_P00322941	MIR143HG-010	lincRNA	0.462598	0.0639436	No
A_23_P415401	KLF9	Kruppel-like factor 9 (KLF9), mRNA	0.463174	0	No
A_21_P0005503	XLOC_006486	BROAD Institute lincRNA (XLOC_006486), lincRNA	0.463343	0	No
A_33_P3417222	CD72	CD72 molecule	0.463437	0	No
A_33_P3250253	LOC100131150	cDNA FLJ38875 fis, clone MESAN2013936	0.463885	0.0311054	No
A_21_P0008647	LOC145837	uncharacterized LOC145837 (LOC145837), non-coding RNA	0.464571	0	No
A_23_P64898	KLRG1	killer cell lectin-like receptor subfamily G, member 1 (KLRG1), mRNA	0.464571	0.0639436	No
A_33_P3294603	SLC22A31	solute carrier family 22, member 31 (SLC22A31), mRNA	0.464769	0	No
A_33_P3260654	TRBC2	T cell receptor beta constant 2	0.465399	0.0199931	Yes
A_33_P3215797	AHDC1	AT hook, DNA binding motif, containing 1 (AHDC1), mRNA	0.465399	0.182707	No
A_33_P3256334	PRB3	proline-rich protein BstNI subfamily 3 (PRB3), mRNA	0.466229	0	No
A_23_P65370	GLRX5	glutaredoxin 5 (GLRX5), nuclear gene encoding mitochondrial protein, mRNA	0.466406	0.0639436	No
A_21_P0004465	XLOC_005076	BROAD Institute lincRNA (XLOC_005076), lincRNA	0.466521	0	No
A_21_P0007556	XLOC_009748	Q9IKB9_9ALPH (Q9IKB9) Glycoprotein E, partial (5%)	0.467166	0.0639436	No
A_21_P0000358	SNORA71C	small nucleolar RNA, H/ACA box 71C (SNORA71C), small nucleolar RNA	0.467341	0.0199931	No
A_33_P3347869	C3	complement component 3 (C3), mRNA	0.467374	0.0639436	No
A_33_P3291329	AC004870.5	unknown pseudogene	0.467564	0	No
A_23_P411113	CNTNAP1	contactin associated protein 1 (CNTNAP1), mRNA	0.467601	0.182707	No
A_23_P106258	SLC25A47	solute carrier family 25, member 47 (SLC25A47), nuclear gene encoding mitochondrial protein, mRNA	0.467607	0.102904	No
A_33_P3296024	SALL3	sal-like 3 (Drosophila) (SALL3), mRNA	0.467829	0	No
A_21_P0010098	XLOC_013602	BROAD Institute lincRNA (XLOC_013602), lincRNA	0.467968	0.573325	No
A_33_P3393801	PDZK1IP1	PDZK1 interacting protein 1 (PDZK1IP1), mRNA	0.468084	0.0311054	No
A_33_P3300308	MAP1LC3A	microtubule-associated protein 1 light chain 3 alpha (MAP1LC3A), transcript variant 1, mRNA	0.468295	0.0639436	No
A_33_P3217495	SLC5A2	solute carrier family 5 (sodium/glucose cotransporter), member 2 (SLC5A2), mRNA	0.468965	0	No
A_24_P373768	GIPR	gastric inhibitory polypeptide receptor (GIPR), mRNA	0.470078	0.317896	No
A_33_P3256677	CCDC101	coiled-coil domain containing 101 (CCDC101), mRNA	0.470736	0	No
A_24_P342591	RERE	arginine-glutamic acid dipeptide (RE) repeats (RERE), transcript variant 1, mRNA	0.471009	0	No
A_33_P3321678	RNF180	ring finger protein 180	0.471239	0	No
A_33_P3367171	SLC22A8	solute carrier family 22 (organic anion transporter), member 8	0.471316	0.0639436	No
A_33_P3419691	GATS	GATS, stromal antigen 3 opposite strand (GATS), transcript variant 2, non-coding RNA	0.471631	0	No
A_33_P3273369	SH3BP4	SH3-domain binding protein 4 (SH3BP4), mRNA	0.47229	0.102904	No
A_21_P0001498	XLOC_000822	Q3BCG3_9ARAC (Q3BCG3) Tubuliform spidroin (Fragment), partial (5%)	0.47257	0.102904	No
A_21_P0004921	XLOC_005429	BROAD Institute lincRNA (XLOC_005429), lincRNA	0.472735	0	No
A_33_P3284686	SSBP3	single stranded DNA binding protein 3 (SSBP3), transcript variant 3, mRNA	0.472995	0	No
A_19_P00806637	XLOC_002473	BROAD Institute lincRNA (XLOC_002473), lincRNA	0.473062	0.317896	No
A_33_P3218435	CTC-265N9.1	DB073168 TESTI4 cDNA clone TESTI4016447 5', mRNA sequence	0.473771	0	No
A_33_P3233981	NASP	nuclear autoantigenic sperm protein (histone-binding) (NASP), transcript variant 2, mRNA	0.473865	0.0311054	No
A_21_P0004950	XLOC_005485	BROAD Institute lincRNA (XLOC_005485), lincRNA	0.473877	0.317896	No
A_21_P0003168	XLOC_003240	Q37NU8_RHOPA (Q37NU8) Binding-protein-dependent transport systems inner membrane component:Substrate-binding region of ABC-type glycine betaine transport system, partial (5%)	0.474814	0	No
A_33_P3259708	CMA1	chymase 1, mast cell (CMA1), mRNA	0.475066	0	No
A_33_P3404123	KRTAP9-7	keratin associated protein 9-7	0.475559	0.102904	No
A_24_P226069	FGFBP2	fibroblast growth factor binding protein 2 (FGFBP2), mRNA	0.475799	0.317896	No
A_24_P277657	GMPR	guanosine monophosphate reductase (GMPR), mRNA	0.475983	0.0199931	No
A_23_P211326	CECR2	cat eye syndrome chromosome region, candidate 2 (CECR2), mRNA	0.476133	0.317896	No
A_21_P0010462	LOC400891	chromosome 14 open reading frame 166B pseudogene (LOC400891), non-coding RNA	0.476217	0.0199931	No
A_24_P339514	CYP2B6	cytochrome P450, family 2, subfamily B, polypeptide 6 (CYP2B6), mRNA	0.47652	0.0199931	No
A_21_P0009057	XLOC_012005	BROAD Institute lincRNA (XLOC_012005), lincRNA	0.476589	0	No
A_33_P3641714	C19orf66	chromosome 19 open reading frame 66 (C19orf66), mRNA	0.47687	0.0199931	No
A_21_P0006384	XLOC_007770	BROAD Institute lincRNA (XLOC_007770), lincRNA	0.476943	0	No
A_32_P385587	ALAS2	aminolevulinate, delta-, synthase 2 (ALAS2), nuclear gene encoding mitochondrial protein, transcript variant 1, mRNA	0.477092	0.182707	No
A_21_P0010444	XLOC_014389	BROAD Institute lincRNA (XLOC_014389), lincRNA	0.477641	0.573325	No
A_33_P3381870	EPB49	erythrocyte membrane protein band 4.9 (dematin) (EPB49), transcript variant 1, mRNA	0.477651	0.0639436	No
A_23_P352435	RGS12	regulator of G-protein signaling 12 (RGS12), transcript variant 2, mRNA	0.477728	0.0639436	No
A_21_P0014945	LOC100134264	PREDICTED: double homeobox protein 4-like protein 4-like (LOC100134264), partial miscRNA	0.477814	0	No
A_23_P387552	RARG	retinoic acid receptor, gamma (RARG), transcript variant 1, mRNA	0.477885	0	No
A_33_P3343260	RP11-473M20.7	Antisense RNA	0.478037	0.0311054	No
A_21_P0005537	XLOC_006638	BROAD Institute lincRNA (XLOC_006638), lincRNA	0.47817	0	No
A_21_P0011911	XLOC_l2_007986	full-length cDNA clone CS0DE006YH09 of Placenta of (human)	0.478229	0.0311054	No
A_33_P3327888	C8orf17	chromosome 8 open reading frame 17	0.478689	0.0199931	No
A_33_P3378354	GUCY1B2	guanylate cyclase 1, soluble, beta 2	0.478931	0	No
A_21_P0004484	LOC255167	uncharacterized LOC255167 (LOC255167), non-coding RNA	0.479571	0	No
A_21_P0010091	XLOC_013546	BROAD Institute lincRNA (XLOC_013546), lincRNA	0.479639	0.0199931	No
A_33_P3403583	OR5G5P	olfactory receptor, family 5, subfamily G, member 5 pseudogene	0.479966	0.0199931	No
A_23_P154849	OLIG1	oligodendrocyte transcription factor 1 (OLIG1), mRNA	0.479987	0.0311054	No
A_33_P3406873	NFASC	neurofascin (NFASC), transcript variant 5, mRNA	0.480009	0.0311054	No
A_23_P205567	PRKCH	protein kinase C, eta (PRKCH), mRNA	0.480328	0	No
A_23_P432056	RTN4RL1	reticulon 4 receptor-like 1 (RTN4RL1), mRNA	0.480835	0.317896	No
A_23_P141555	TBX21	T-box 21 (TBX21), mRNA	0.480954	0.0311054	No
A_23_P210886	BCL2L1	BCL2-like 1 (BCL2L1), nuclear gene encoding mitochondrial protein, transcript variant 1, mRNA	0.481388	0	No
A_21_P0011326	XLOC_l2_004706	BROAD Institute lincRNA (XLOC_l2_004706), lincRNA	0.481463	0.573325	No
A_33_P3308553	AC092638.2	unknown pseudogene	0.48169	0.0639436	No
A_21_P0013874	XLOC_l2_015855	BROAD Institute lincRNA (XLOC_l2_015855), lincRNA	0.481885	0.0639436	No
A_23_P6252	DSCR8	Down syndrome critical region gene 8 (DSCR8), transcript variant 4, non-coding RNA	0.48199	0	No
A_21_P0006901	XLOC_008577	BROAD Institute lincRNA (XLOC_008577), lincRNA	0.482265	0.102904	No
A_33_P3250173	IQCJ	IQ motif containing J (IQCJ), transcript variant 1, mRNA	0.482754	0.182707	No
A_21_P0010308	LOC100506334	uncharacterized LOC100506334 (LOC100506334), non-coding RNA	0.483029	0	No
A_21_P0011611	DNAH17	dynein, axonemal, heavy chain 17 (DNAH17), mRNA	0.483285	0.0199931	No
A_23_P113005	EFNA1	ephrin-A1 (EFNA1), transcript variant 1, mRNA	0.483508	0	No
A_23_P114670	ARHGEF16	Rho guanine nucleotide exchange factor (GEF) 16 (ARHGEF16), mRNA	0.483542	0.0639436	No
A_33_P3273854	NAALADL2	N-acetylated alpha-linked acidic dipeptidase-like 2 (NAALADL2), mRNA	0.48364	0.0199931	No
A_32_P176911	LINC00239	long intergenic non-protein coding RNA 239 (LINC00239), non-coding RNA	0.484155	0.0199931	No
A_23_P44207	ACOT12	acyl-CoA thioesterase 12 (ACOT12), mRNA	0.48452	0.102904	No
A_33_P3375541	CD3D	CD3d molecule, delta (CD3-TCR complex) (CD3D), transcript variant 1, mRNA	0.484649	0.0311054	No
A_33_P3264444	PFDN6	prefoldin subunit 6	0.484723	0.0199931	No
A_33_P3250680	CD40LG	CD40 ligand (CD40LG), mRNA	0.484866	0	Yes
A_33_P3431595	C8orf31	chromosome 8 open reading frame 31 (C8orf31), mRNA	0.484871	0.0311054	No
A_21_P0008770	XLOC_011564	BROAD Institute lincRNA (XLOC_011564), lincRNA	0.485208	0.0639436	No
A_21_P0011692	XLOC_l2_006718	BROAD Institute lincRNA (XLOC_l2_006718), lincRNA	0.485315	0.0199931	No
A_21_P0012272	XLOC_l2_009439	BROAD Institute lincRNA (XLOC_l2_009439), lincRNA	0.485542	0.0639436	No
A_24_P327084	PRSS33	protease, serine, 33 (PRSS33), mRNA	0.485911	0	No
A_33_P3223678	LHX3	LIM homeobox 3 (LHX3), transcript variant 2, mRNA	0.48593	0	No
A_21_P0006279	XLOC_007738	BROAD Institute lincRNA (XLOC_007738), lincRNA	0.485975	0	No
A_33_P3410925	KLF1	Kruppel-like factor 1 (erythroid) (KLF1), mRNA	0.48599	0.0311054	No
A_33_P3350748	KRT7	keratin 7 (KRT7), mRNA	0.486022	0	No
A_23_P151598	CPNE6	copine VI (neuronal) (CPNE6), mRNA	0.486042	0	No
A_33_P3284197	POMGNT1	protein O-linked mannose beta1,2-N-acetylglucosaminyltransferase (POMGNT1), transcript variant 2, mRNA	0.486058	0.0311054	No
A_21_P0001142	XLOC_000872	BROAD Institute lincRNA (XLOC_000872), lincRNA	0.48626	0.0199931	No
A_23_P161076	CD2	CD2 molecule (CD2), mRNA	0.486506	0.0199931	Yes
A_33_P3358347	ARFGAP2	DP-ribosylation factor GTPase activating protein 2	0.486678	0	No
A_33_P3269844	LRRC26	leucine rich repeat containing 26 (LRRC26), mRNA	0.486936	0	No
A_23_P6943	GPR15	G protein-coupled receptor 15 (GPR15), mRNA	0.48742	0.102904	No
A_24_P115932	PTGDR2	G protein-coupled receptor 44 (GPR44), mRNA	0.487766	0.0311054	No
A_19_P00320314	FLJ32255	PREDICTED: hypothetical LOC643977 (FLJ32255), miscRNA	0.488086	0	No
A_32_P34876	WDR93	WD repeat domain 93 (WDR93), mRNA	0.488724	0.0311054	No
A_23_P152838	CCL5	chemokine (C-C motif) ligand 5 (CCL5), mRNA	0.48889	0.317896	Yes
A_33_P3357658	HMGA2	high mobility group AT-hook 2 (HMGA2), transcript variant 2, mRNA	0.489133	0.0311054	No
A_33_P3235454	RP11-745A24.1	Q3SZ59_BOVIN (Q3SZ59) Ribosomal protein L36a, partial (96%)	0.489521	0.0311054	No
A_33_P3377750	KLC3	kinesin light chain 3 (KLC3), mRNA	0.489636	0	No
A_21_P0014285	LOC100506465	PREDICTED: hypothetical LOC100506465, transcript variant 1 (LOC100506465), miscRNA	0.489775	0	No
A_23_P321935	OSBP2	oxysterol binding protein 2 (OSBP2), transcript variant 1, mRNA	0.489833	0.0311054	No
A_19_P00319640	LINC01104	long intergenic non-protein coding RNA 1104	0.489836	0	No
A_24_P139901	GYPC	glycophorin C (Gerbich blood group) (GYPC), transcript variant 1, mRNA	0.489978	0.0311054	No
A_23_P121533	SPON2	spondin 2, extracellular matrix protein (SPON2), transcript variant 1, mRNA	0.490354	0.102904	No
A_33_P3368560	AHSA2	AHA1, activator of heat shock 90kDa protein ATPase homolog 2 (yeast), mRNA (cDNA clone IMAGE:5735095), partial cds.	0.490452	0.0639436	No
A_24_P170726	LOC645427	cDNA FLJ37088 fis, clone BRACE2017124	0.490981	0.0311054	No
A_21_P0010547	XLOC_l2_000356	BROAD Institute lincRNA (XLOC_l2_000356), lincRNA	0.491196	0	No
A_23_P99275	KLRB1	killer cell lectin-like receptor subfamily B, member 1 (KLRB1), mRNA	0.491338	0.317896	No
A_33_P3411848	CNFN	cornifelin (CNFN), mRNA	0.491603	0.182707	No
A_19_P00331839	LOC100132356	uncharacterized LOC100132356 (LOC100132356), non-coding RNA	0.491689	0.0199931	No
A_33_P3321507	TNRC18	trinucleotide repeat containing 18 (TNRC18), mRNA	0.492212	0.0199931	No
A_21_P0007108	XLOC_008847	BROAD Institute lincRNA (XLOC_008847), lincRNA	0.492284	0.0639436	No
A_23_P218058	KLRC4	killer cell lectin-like receptor subfamily C, member 4 (KLRC4), mRNA	0.492814	0.102904	No
A_33_P3351554	ETNK2	ethanolamine kinase 2 (ETNK2), mRNA	0.493196	0	No
A_33_P3245248	TERC	telomerase RNA component (TERC), telomerase RNA	0.493247	0.102904	No
A_23_P404494	IL7R	interleukin 7 receptor (IL7R), mRNA	0.49349	0	No
A_21_P0014313	LOC100507378	PREDICTED: hypothetical LOC100507378 (LOC100507378), miscRNA	0.493781	0.102904	No
A_21_P0005552	XLOC_006025	BROAD Institute lincRNA (XLOC_006025), lincRNA	0.493792	0	No
A_33_P3332052	SLC26A11	solute carrier family 26, member 11 (SLC26A11), transcript variant 1, mRNA	0.494094	0.0199931	No
A_21_P0001248	XLOC_001275	BROAD Institute lincRNA (XLOC_001275), lincRNA	0.49414	0	No
A_33_P3281465	SLC5A6	solute carrier family 5 (sodium-dependent vitamin transporter), member 6 (SLC5A6), transcript variant 1, mRNA	0.494238	0.102904	No
A_19_P00810748	LINC00265	long intergenic non-protein coding RNA 265 (LINC00265), non-coding RNA	0.494244	0.0639436	No
A_33_P3554053	LINC00106	unknown	0.494288	0	No
A_21_P0001715	XLOC_000630	BROAD Institute lincRNA (XLOC_000630), lincRNA	0.495388	0.0639436	No
A_21_P0013293	XLOC_l2_013765	BROAD Institute lincRNA (XLOC_l2_013765), lincRNA	0.495482	0.0639436	No
A_23_P43412	HEMGN	hemogen (HEMGN), transcript variant 1, mRNA	0.495736	0.0311054	No
A_21_P0003090	XLOC_002996	BROAD Institute lincRNA (XLOC_002996), lincRNA	0.495785	0.182707	No
A_32_P37592	SCARNA17	small Cajal body-specific RNA 17 (SCARNA17), guide RNA	0.495803	0	No
A_24_P98249	TACC1	transforming, acidic coiled-coil containing protein 1 (TACC1), transcript variant 1, mRNA	0.496121	0.182707	No
A_23_P404685	LCE1A	late cornified envelope 1A (LCE1A), mRNA	0.496181	0	No
A_19_P00318599	LOC648987	uncharacterized LOC648987 (LOC648987), transcript variant 1, non-coding RNA	0.496203	0	No
A_23_P27215	UBB	ubiquitin B (UBB), mRNA	0.496325	0.0311054	No
A_21_P0004354	XLOC_004710	BROAD Institute lincRNA (XLOC_004710), lincRNA	0.496517	0.0199931	No
A_23_P165952	ACTR5	ARP5 actin-related protein 5 homolog (yeast) (ACTR5), mRNA	0.497294	0.102904	No
A_32_P360193	DNHD1	dynein heavy chain domain 1 (DNHD1), transcript variant 1, mRNA	0.497932	0	No
A_33_P3305102	GPR97	G protein-coupled receptor 97 (GPR97), mRNA	0.497944	0	No
A_21_P0002481	XLOC_002243	BROAD Institute lincRNA (XLOC_002243), lincRNA	0.497962	0.182707	No
A_23_P24004	IFIT2	interferon-induced protein with tetratricopeptide repeats 2 (IFIT2), mRNA	0.498901	0.573325	No
A_33_P3222783	SURF4	surfeit 4 (SURF4), mRNA	0.499069	0.0639436	No
A_33_P3269149	STX17	syntaxin 17 (STX17), mRNA	0.499346	0.0199931	No
A_23_P109026	KCNK15	potassium channel, subfamily K, member 15 (KCNK15), mRNA	0.499347	0	No
A_23_P46627	ADIPOR1	adiponectin receptor 1 (ADIPOR1), transcript variant 1, mRNA	0.499397	0	No
A_23_P50389	NAT14	N-acetyltransferase 14 (GCN5-related, putative) (NAT14), mRNA	0.499451	0.317896	No
A_33_P3350638	KIF22	kinesin family member 22	0.499567	0.0199931	No
A_23_P2077	OR4C3	olfactory receptor, family 4, subfamily C, member 3 (OR4C3), mRNA	0.499948	0.182707	No
A_23_P428184	HIST1H2AD	histone cluster 1, H2ad (HIST1H2AD), mRNA	2.00027	0	No
A_23_P215913	CLU	clusterin (CLU), transcript variant 1, mRNA	2.00178	0.182707	No
A_23_P111054	HIST1H2BB	histone cluster 1, H2bb (HIST1H2BB), mRNA	2.00372	0	No
A_23_P88331	DLGAP5	discs, large (Drosophila) homolog-associated protein 5 (DLGAP5), transcript variant 1, mRNA	2.00543	0	No
A_33_P3400763	PLIN4	perilipin 4 (PLIN4), mRNA	2.00547	0.317896	No
A_24_P297078	C20orf3	chromosome 20 open reading frame 3 (C20orf3), mRNA	2.00597	0.0311054	No
A_23_P309381	HIST2H2AA4	histone cluster 2, H2aa4 (HIST2H2AA4), mRNA	2.00624	0.0639436	No
A_23_P201035	GBA	glucosidase, beta, acid (GBA), transcript variant 2, mRNA	2.00674	0	No
A_23_P258493	LMNB1	lamin B1 (LMNB1), transcript variant 1, mRNA	2.00953	0.317896	No
A_24_P223384	HIST1H2AB	histone cluster 1, H2ab (HIST1H2AB), mRNA	2.00976	0	No
A_33_P3370094	MME	membrane metallo-endopeptidase (MME), transcript variant 2b, mRNA	2.01015	0.102904	No
A_33_P3330608	PRAM1	PML-RARA regulated adaptor molecule 1 (PRAM1), mRNA	2.01034	0.0311054	No
A_23_P128084	ITGA7	integrin, alpha 7 (ITGA7), transcript variant 2, mRNA	2.01607	0	Yes
A_23_P115482	UBE2T	ubiquitin-conjugating enzyme E2T (putative) (UBE2T), mRNA	2.01624	0	No
A_23_P366216	HIST1H2BH	histone cluster 1, H2bh (HIST1H2BH), mRNA	2.01638	0	No
A_23_P13899	GAPDH	glyceraldehyde-3-phosphate dehydrogenase (GAPDH), mRNA	2.02144	0	No
A_33_P3220570	UBTD1	ubiquitin domain containing 1 (UBTD1), mRNA	2.02254	0	No
A_33_P3298775	PRSS57	protease, serine, 57 (PRSS57), mRNA	2.02345	0.182707	No
A_23_P254733	MLF1IP	MLF1 interacting protein (MLF1IP), mRNA	2.0236	0	No
A_24_P297539	UBE2C	ubiquitin-conjugating enzyme E2C (UBE2C), transcript variant 6, mRNA	2.02571	0.0199931	No
A_24_P235429	ABCA1	ATP-binding cassette, sub-family A (ABC1), member 1 (ABCA1), mRNA	2.02691	0.0199931	No
A_23_P209625	CYP1B1	cytochrome P450, family 1, subfamily B, polypeptide 1 (CYP1B1), mRNA	2.02833	0.317896	Yes
A_24_P48539	SIGLEC5	sialic acid binding Ig-like lectin 5 (SIGLEC5), mRNA	2.03001	0.0311054	No
A_33_P3311498	TRHDE-AS1	TRHDE antisense RNA 1 (TRHDE-AS1), transcript variant 1, long non-coding RNA	2.03114	0.182707	No
A_24_P74932	PLP2	proteolipid protein 2 (colonic epithelium-enriched) (PLP2), mRNA	2.0321	0	No
A_33_P3286536	FUT4	fucosyltransferase 4 (alpha (1,3) fucosyltransferase, myeloid-specific) (FUT4), mRNA	2.03252	0	No
A_32_P49668	LOC441081	PREDICTED: putative POM121-like protein 1-like (LOC100653060), mRNA	2.03328	0.573325	Yes
A_23_P31073	MYB	v-myb myeloblastosis viral oncogene homolog (avian) (MYB), transcript variant 2, mRNA	2.03661	0	No
A_24_P16004	IGKV6D-41	immunoglobulin kappa variable 6D-41 (non-functional)	2.04237	0.102904	No
A_23_P372848	P2RX1	purinergic receptor P2X, ligand-gated ion channel, 1 (P2RX1), mRNA	2.04317	0	No
A_23_P201711	S100A6	S100 calcium binding protein A6 (S100A6), mRNA	2.04579	0	No
A_23_P217319	FGF13	fibroblast growth factor 13 (FGF13), transcript variant 1, mRNA	2.05014	0.182707	No
A_23_P130113	ASGR2	asialoglycoprotein receptor 2 (ASGR2), transcript variant H2', mRNA	2.05041	0.0199931	No
A_23_P34788	KIF2C	kinesin family member 2C (KIF2C), mRNA	2.05282	0	No
A_33_P3462960	DNAJC3	DnaJ (Hsp40) homolog, subfamily C, member 3 (DNAJC3), mRNA	2.05535	0	No
A_24_P161764	IGHV1-3	immunoglobulin heavy variable 1-3	2.05561	0.317896	Yes
A_33_P3325023	ERLEC1	endoplasmic reticulum lectin 1 (ERLEC1), transcript variant 1, mRNA	2.0585	0	No
A_23_P308722	CCDC164	coiled-coil domain containing 164 (CCDC164), mRNA	2.05937	0	No
A_32_P47754	SLC2A14	solute carrier family 2 (facilitated glucose transporter), member 14	2.06123	0.317896	Yes
A_33_P3333523	LDHAP5	lactate dehydrogenase A pseudogene 5	2.0672	0	Yes
A_33_P3293768	KRTAP10-6	keratin associated protein 10-6 (KRTAP10-6), mRNA	2.06933	0.0311054	No
A_23_P59877	FABP5	fatty acid binding protein 5 (psoriasis-associated) (FABP5), mRNA	2.07082	0	No
A_23_P41664	LRRC70	leucine rich repeat containing 70 (LRRC70), mRNA	2.07146	0	No
A_23_P132936	SPCS3	signal peptidase complex subunit 3 homolog (S. cerevisiae) (SPCS3), mRNA	2.07447	0	No
A_23_P126623	PGD	phosphogluconate dehydrogenase (PGD), mRNA	2.07468	0	No
A_23_P2223	MYL6B	myosin, light chain 6B, alkali, smooth muscle and non-muscle (MYL6B), transcript variant 2, mRNA	2.07594	0	No
A_33_P3228612	CACNA1E	calcium channel, voltage-dependent, R type, alpha 1E subunit (CACNA1E), transcript variant 1, mRNA	2.07852	0.0639436	No
A_24_P367432	IGHV1-69	immunoglobulin heavy variable 1-69	2.0803	0.182707	Yes
A_23_P216094	ASPH	aspartate beta-hydroxylase (ASPH), transcript variant 1, mRNA	2.08338	0.0639436	Yes
A_33_P3213518		unknown	2.08544	0	No
A_23_P86653	SRGN	serglycin (SRGN), transcript variant 1, mRNA	2.08788	0.0311054	No
A_33_P3413098	LOC100129550	uncharacterized LOC100129550 (LOC100129550), non-coding RNA	2.09095	0	No
A_24_P283288	MAPK14	mitogen-activated protein kinase 14 (MAPK14), transcript variant 3, mRNA	2.0926	0.102904	No
A_23_P388670	LTA4H	leukotriene A4 hydrolase (LTA4H), mRNA	2.09324	0	No
A_23_P161190	VIM	vimentin (VIM), mRNA	2.09507	0	No
A_23_P138262	PADI4	peptidyl arginine deiminase, type IV (PADI4), mRNA	2.09671	0	No
A_23_P216630	SLC44A1	solute carrier family 44, member 1 (SLC44A1), mRNA	2.09824	0	No
A_21_P0014223	LOC100505613	PREDICTED: hypothetical LOC100505613 (LOC100505613), miscRNA	2.09844	0	No
A_23_P69810	AGPAT9	1-acylglycerol-3-phosphate O-acyltransferase 9 (AGPAT9), mRNA	2.10247	0.0639436	No
A_23_P19543	SRPK1	SRSF protein kinase 1 (SRPK1), transcript variant 1, mRNA	2.10523	0.0639436	No
A_23_P12463	QSOX1	quiescin Q6 sulfhydryl oxidase 1 (QSOX1), transcript variant 1, mRNA	2.10529	0	Yes
A_23_P114232	PRDX4	peroxiredoxin 4 (PRDX4), mRNA	2.10694	0.0199931	No
A_23_P97283	PAQR6	progestin and adipoQ receptor family member VI (PAQR6), transcript variant 1, mRNA	2.10733	0	No
A_23_P92202	GMPPB	GDP-mannose pyrophosphorylase B (GMPPB), transcript variant 2, mRNA	2.10782	0	No
A_23_P7976	HIST1H1E	histone cluster 1, H1e (HIST1H1E), mRNA	2.10851	0	No
A_23_P334709	FKBP9	FK506 binding protein 9, 63 kDa (FKBP9), mRNA	2.11028	0	No
A_23_P85903	TLR5	toll-like receptor 5 (TLR5), mRNA	2.11653	0.317896	No
A_33_P3279861	AF194718	clone 1120 immunoglobulin lambda light chain variable region mRNA, partial cds.	2.11711	0.102904	No
A_23_P167005	GPR160	G protein-coupled receptor 160 (GPR160), mRNA	2.13212	0	No
A_23_P143190	MYBL2	v-myb myeloblastosis viral oncogene homolog (avian)-like 2 (MYBL2), mRNA	2.13229	0	No
A_33_P3262012	CHPF	chondroitin polymerizing factor	2.13418	0	No
A_24_P141214	STOM	stomatin (STOM), transcript variant 2, mRNA	2.13758	0	No
A_33_P3253214	HIST2H2AA3	histone cluster 2, H2aa3	2.13825	0.0311054	No
A_23_P99930	TIPIN	TIMELESS interacting protein (TIPIN), mRNA	2.14081	0	No
A_33_P3336587	LOC283710	uncharacterized LOC283710 (LOC283710), mRNA	2.14158	0.0199931	No
A_21_P0001238	XLOC_001257		2.15024	0.0639436	Yes
A_23_P85783	PHGDH	phosphoglycerate dehydrogenase (PHGDH), mRNA	2.15057	0	No
A_23_P359540	HIST1H4F	histone cluster 1, H4f (HIST1H4F), mRNA	2.15265	0	No
A_21_P0000676	FLJ21408	uncharacterized LOC400512 (FLJ21408), non-coding RNA	2.15345	0.0199931	No
A_23_P30950	SLC26A8	solute carrier family 26, member 8 (SLC26A8), transcript variant 1, mRNA	2.15514	0.182707	No
A_33_P3308105	GGH	gamma-glutamyl hydrolase (conjugase, folylpolygammaglutamyl hydrolase) (GGH), mRNA	2.15522	0	No
A_33_P3339212	TRIP13	thyroid hormone receptor interactor 13 (TRIP13), transcript variant 1, mRNA	2.16172	0	No
A_32_P62997	PBK	PDZ binding kinase (PBK), mRNA	2.16199	0	No
A_33_P3286278	GRN	granulin (GRN), mRNA	2.16282	0	No
A_23_P122852	SMARCD3	SWI/SNF related, matrix associated, actin dependent regulator of chromatin, subfamily d, member 3 (SMARCD3), transcript variant 2, mRNA	2.16638	0	No
A_24_P239731	B4GALT5	UDP-Gal:betaGlcNAc beta 1,4- galactosyltransferase, polypeptide 5 (B4GALT5), mRNA	2.1693	0.102904	No
A_23_P42802	PDIA4	protein disulfide isomerase family A, member 4 (PDIA4), mRNA	2.17033	0	No
A_23_P95130	SLC37A3	solute carrier family 37 (glycerol-3-phosphate transporter), member 3 (SLC37A3), transcript variant 1, mRNA	2.17591	0.102904	No
A_33_P3234472	LINC01270	long intergenic non-protein coding RNA 1270 (LINC01270), long non-coding RNA	2.17866	0.0639436	No
A_23_P88731	RAD51	RAD51 homolog (S. cerevisiae) (RAD51), transcript variant 1, mRNA	2.18012	0	No
A_23_P155765	HMGB2	high mobility group box 2 (HMGB2), transcript variant 1, mRNA	2.18073	0	No
A_23_P88626	ANPEP	alanyl (membrane) aminopeptidase (ANPEP), mRNA	2.18139	0.0311054	No
A_23_P217269	VSIG4	V-set and immunoglobulin domain containing 4 (VSIG4), transcript variant 1, mRNA	2.18293	0.102904	No
A_33_P3317523	STMN1	stathmin 1 (STMN1), transcript variant 1, mRNA	2.18462	0	No
A_33_P3363898	TUBG1	tubulin, gamma 1 (TUBG1), mRNA	2.20248	0	No
A_24_P361816	IGLV6-57	immunoglobulin lambda variable 6-57	2.20262	0.0199931	No
A_33_P3331193	IGHV1-18	immunoglobulin heavy variable 1-18	2.20296	0.182707	Yes
A_23_P117992	ATP2C2	ATPase, Ca++ transporting, type 2C, member 2 (ATP2C2), mRNA	2.21868	0	No
A_33_P3335506	FCRL5	Fc receptor-like 5	2.22289	0	No
A_33_P3252394	GADD45G	growth arrest and DNA-damage-inducible, gamma (GADD45G), mRNA	2.23283	0	No
A_32_P44394	AIM2	absent in melanoma 2 (AIM2), mRNA	2.23296	0.0639436	No
A_23_P100127	CASC5	cancer susceptibility candidate 5 (CASC5), transcript variant 1, mRNA	2.24069	0	No
A_23_P56356	PLB1	phospholipase B1 (PLB1), transcript variant 1, mRNA	2.24112	0.102904	No
A_33_P3395008	ACOXL	acyl-CoA oxidase-like (ACOXL), mRNA	2.24315	0	No
A_33_P3373364	CLIC4	chloride intracellular channel 4 (CLIC4), nuclear gene encoding mitochondrial protein, mRNA	2.24355	0	No
A_23_P105012	HRASLS2	HRAS-like suppressor 2 (HRASLS2), mRNA	2.24827	0.0639436	No
A_24_P107897	TXNDC11	thioredoxin domain containing 11 (TXNDC11), mRNA	2.25048	0	No
A_23_P6344	SDF2L1	stromal cell-derived factor 2-like 1 (SDF2L1), mRNA	2.25561	0	No
A_33_P3291650	IGKV2D-26	immunoglobulin kappa variable 2D-26	2.25798	0.317896	No
A_24_P71468	QPCT	glutaminyl-peptide cyclotransferase (QPCT), mRNA	2.25829	0.102904	No
A_33_P3344086	HIST1H2AJ	histone cluster 1, H2aj (HIST1H2AJ), mRNA	2.26415	0	No
A_33_P3226085	IGLV3-10	immunoglobulin lambda variable 3-10	2.27228	0.0199931	No
A_23_P19482	DDAH2	dimethylarginine dimethylaminohydrolase 2 (DDAH2), mRNA	2.27342	0	Yes
A_23_P167040	PDIA5	protein disulfide isomerase family A, member 5 (PDIA5), transcript variant 1, mRNA	2.27465	0	No
A_23_P302470	SULT1B1	sulfotransferase family, cytosolic, 1B, member 1 (SULT1B1), mRNA	2.28308	0	No
A_32_P150891	DIAPH3	diaphanous homolog 3 (Drosophila) (DIAPH3), transcript variant 1, mRNA	2.28519	0	No
A_33_P3328426	ANO10	anoctamin 10 (ANO10), transcript variant 2, mRNA	2.29396	0	No
A_32_P211045	DHFR	dihydrofolate reductase (DHFR), mRNA	2.295	0	No
A_23_P58953	NQO2	NAD(P)H dehydrogenase, quinone 2 (NQO2), mRNA	2.29595	0	No
A_23_P163216	ATP8B4	ATPase, class I, type 8B, member 4 (ATP8B4), mRNA	2.29714	0	No
A_23_P40108	COL9A3	collagen, type IX, alpha 3 (COL9A3), mRNA	2.30136	0	No
A_24_P370172	LILRA5	leukocyte immunoglobulin-like receptor, subfamily A (with TM domain), member 5 (LILRA5), transcript variant 3, mRNA	2.3048	0.0639436	Yes
A_23_P74115	RAD54L	RAD54-like (S. cerevisiae) (RAD54L), transcript variant 1, mRNA	2.3102	0	No
A_24_P217848	HIST1H2AK	histone cluster 1, H2ak (HIST1H2AK), mRNA	2.31232	0	No
A_23_P44836	NT5DC2	5'-nucleotidase domain containing 2 (NT5DC2), transcript variant 2, mRNA	2.33077	0	No
A_23_P404667	BIK	BCL2-interacting killer (apoptosis-inducing) (BIK), mRNA	2.33149	0	No
A_33_P3340025	GINS1	GINS complex subunit 1 (Psf1 homolog) (GINS1), mRNA	2.33514	0	No
A_23_P311585	KRTAP9-9	keratin associated protein 9-9 (KRTAP9-9), mRNA	2.34121	0.0311054	No
A_23_P256821	CR1	complement component (3b/4b) receptor 1 (Knops blood group) (CR1), transcript variant S, mRNA	2.34623	0.182707	Yes
A_23_P36658	MGST1	microsomal glutathione S-transferase 1 (MGST1), transcript variant 1c, mRNA	2.35022	0	No
A_32_P96719	SHCBP1	SHC SH2-domain binding protein 1 (SHCBP1), mRNA	2.36835	0	No
A_23_P81859	HIST1H2AH	histone cluster 1, H2ah (HIST1H2AH), mRNA	2.36851	0	No
A_23_P149529	TACSTD2	tumor-associated calcium signal transducer 2 (TACSTD2), mRNA	2.37419	0	No
A_23_P210425	MYL9	myosin, light chain 9, regulatory (MYL9), transcript variant 2, mRNA	2.37478	0	No
A_24_P52004	PDS5A	PDS5, regulator of cohesion maintenance, homolog A (S. cerevisiae) (PDS5A), transcript variant 1, mRNA	2.38103	0	Yes
A_33_P3229032	CLEC11A	C-type lectin domain family 11, member A (CLEC11A), mRNA	2.38254	0.0311054	No
A_23_P252201	EAF2	ELL associated factor 2 (EAF2), mRNA	2.385	0	No
A_23_P57379	CDC45	cell division cycle 45 homolog (S. cerevisiae) (CDC45), transcript variant 2, mRNA	2.38668	0	No
A_19_P00802201		unknown	2.40064	0	No
A_24_P608268	IGHV3-73	immunoglobulin heavy variable 3-73	2.40152	0.0199931	No
A_23_P256107	HPSE	heparanase (HPSE), transcript variant 1, mRNA	2.40761	0	No
A_33_P3243337	C19orf10	chromosome 19 open reading frame 10 (C19orf10), mRNA	2.41218	0	No
A_23_P379614	OIP5	Opa interacting protein 5 (OIP5), mRNA	2.4148	0	No
A_24_P124624	OLR1	oxidized low density lipoprotein (lectin-like) receptor 1 (OLR1), transcript variant 1, mRNA	2.42987	0	Yes
A_33_P3397599	LILRA6	leukocyte immunoglobulin-like receptor, subfamily A (with TM domain), member 6 (LILRA6), mRNA	2.43004	0.182707	No
A_23_P39931	DYSF	dysferlin, limb girdle muscular dystrophy 2B (autosomal recessive) (DYSF), transcript variant 8, mRNA	2.43177	0.317896	No
A_23_P312920	POU2AF1	POU class 2 associating factor 1 (POU2AF1), mRNA	2.43294	0	Yes
A_24_P101226	IGHV3OR16	immunoglobulin heavy variable 3/OR16-7 (pseudogene)	2.43339	0.0311054	No
A_33_P3334305	TFF3	trefoil factor 3 (intestinal) (TFF3), mRNA	2.43624	0	No
A_33_P3241043	GAPDHP72	glyceraldehyde-3-phosphate dehydrogenase pseudogene 72	2.44106	0	No
A_23_P208880	UHRF1	ubiquitin-like with PHD and ring finger domains 1 (UHRF1), transcript variant 2, mRNA	2.45299	0	No
A_24_P402690	ITM2C	integral membrane protein 2C (ITM2C), transcript variant 1, mRNA	2.45953	0.0311054	Yes
A_33_P3274332	UBE2J1	ubiquitin-conjugating enzyme E2, J1, U (UBE2J1), mRNA	2.46167	0	No
A_33_P3211959	IGLV9-49	immunoglobulin lambda variable 9-49	2.47826	0	No
A_24_P353619	ALPL	alkaline phosphatase, liver/bone/kidney (ALPL), transcript variant 1, mRNA	2.47997	0.182707	No
A_33_P3387991	CEBPE	CCAAT/enhancer binding protein (C/EBP), epsilon (CEBPE), mRNA	2.48004	0	Yes
A_33_P3251148	TSPO	translocator protein (18kDa) (TSPO), transcript variant PBR, mRNA	2.48604	0	Yes
A_32_P209230	CITED4	Cbp/p300-interacting transactivator, with Glu/Asp-rich carboxy-terminal domain, 4 (CITED4), mRNA	2.49703	0	No
A_24_P935986	BCAT1	branched chain amino-acid transaminase 1, cytosolic (BCAT1), transcript variant 1, mRNA	2.49706	0	No
A_23_P259506	C5orf32	chromosome 5 open reading frame 32 (C5orf32), mRNA	2.5014	0.102904	Yes
A_33_P3350488	NUSAP1	nucleolar and spindle associated protein 1 (NUSAP1), transcript variant 1, mRNA	2.5032	0	No
A_33_P3392077	TP53I3	tumor protein p53 inducible protein 3 (TP53I3), transcript variant 1, mRNA	2.50324	0	No
A_33_P3323847	RECQL4	RecQ protein-like 4 (RECQL4), mRNA	2.52374	0	No
A_33_P3221303	CCR10	chemokine (C-C motif) receptor 10 (CCR10), mRNA	2.52869	0	No
A_23_P52017	ASPM	asp (abnormal spindle) homolog, microcephaly associated (Drosophila) (ASPM), transcript variant 1, mRNA	2.53647	0	No
A_23_P122197	CCNB1	cyclin B1 (CCNB1), mRNA	2.55734	0	No
A_23_P10385	DTL	denticleless homolog (Drosophila) (DTL), mRNA	2.55976	0	No
A_24_P462899	CENPW	centromere protein W (CENPW), mRNA	2.56526	0	No
A_24_P67681	2 genes in ENSEMBL	ATP synthase, H+ transporting, mitochondrial Fo complex, subunit g, pseudogene 7 (2 ENST)	2.56674	0	No
A_23_P16944	SDC1	syndecan 1 (SDC1), transcript variant 1, mRNA	2.56817	0	No
A_33_P3229122	HIST1H2BF	histone cluster 1, H2bf (HIST1H2BF), mRNA	2.57018	0	No
A_23_P88740	CENPN	centromere protein N (CENPN), transcript variant 3, mRNA	2.57085	0	No
A_23_P138507	CDK1	cyclin-dependent kinase 1 (CDK1), transcript variant 1, mRNA	2.58652	0	No
A_23_P151637	RNASE2	ribonuclease, RNase A family, 2 (liver, eosinophil-derived neurotoxin) (RNASE2), mRNA	2.58899	0.317896	No
A_23_P23221	GADD45A	growth arrest and DNA-damage-inducible, alpha (GADD45A), transcript variant 1, mRNA	2.59156	0	Yes
A_32_P210202	E2F7	E2F transcription factor 7 (E2F7), mRNA	2.59692	0	No
A_23_P48676	PYGL	phosphorylase, glycogen, liver (PYGL), transcript variant 1, mRNA	2.59774	0.0311054	No
A_23_P42897	MGAM	maltase-glucoamylase (alpha-glucosidase) (MGAM), mRNA	2.60858	0.182707	No
A_23_P118246	GINS2	GINS complex subunit 2 (Psf2 homolog) (GINS2), mRNA	2.61821	0	No
A_23_P124417	BUB1	budding uninhibited by benzimidazoles 1 homolog (yeast) (BUB1), mRNA	2.62115	0	No
A_23_P51085	SPC25	SPC25, NDC80 kinetochore complex component, homolog (S. cerevisiae) (SPC25), mRNA	2.62347	0	No
A_23_P385861	CDCA2	cell division cycle associated 2 (CDCA2), mRNA	2.62629	0	No
A_23_P8640	GPER	G protein-coupled estrogen receptor 1 (GPER), transcript variant 3, mRNA	2.64024	0.0199931	Yes
A_23_P7636	PTTG1	pituitary tumor-transforming 1 (PTTG1), mRNA	2.64119	0	No
A_24_P252996	FOLR3	folate receptor 3 (gamma) (FOLR3), mRNA	2.6583	0	No
A_23_P68851	KREMEN1	kringle containing transmembrane protein 1 (KREMEN1), transcript variant 3, mRNA	2.65939	0.573325	No
A_23_P89509	SPAG5	sperm associated antigen 5 (SPAG5), mRNA	2.66249	0	No
A_33_P3372266	IGLV8-61	immunoglobulin lambda variable 8-61	2.66313	0.573325	No
A_23_P58506	ELL2	elongation factor, RNA polymerase II, 2 (ELL2), mRNA	2.67891	0	No
A_23_P401	CENPF	centromere protein F, 350/400kDa (mitosin) (CENPF), mRNA	2.68099	0	No
A_23_P434809	S100A8	S100 calcium binding protein A8 (S100A8), mRNA	2.68293	0	No
A_23_P61042	IGHA2	immunoglobulin heavy constant alpha 2 (A2m marker)	2.68384	0.102904	No
A_23_P427760	PIWIL4	piwi-like 4 (Drosophila) (PIWIL4), mRNA	2.69515	0	No
A_33_P3408212	HSP90B1	heat shock protein 90kDa beta (Grp94), member 1 (HSP90B1), mRNA	2.69658	0	No
A_24_P348265	FCAR	Fc fragment of IgA, receptor for (FCAR), transcript variant 3, mRNA	2.70198	0.182707	No
A_23_P83110	CDK5RAP2	CDK5 regulatory subunit associated protein 2 (CDK5RAP2), transcript variant 1, mRNA	2.7076	0.182707	No
A_21_P0000197	HIST1H2AG	histone cluster 1, H2ag (HIST1H2AG), mRNA	2.71625	0	No
A_23_P373119	HMGB3P1	high mobility group box 3 pseudogene 1 (HMGB3P1), non-coding RNA	2.72209	0	No
A_23_P213584	HK3	hexokinase 3 (white cell) (HK3), nuclear gene encoding mitochondrial protein, mRNA	2.73589	0	No
A_23_P208009	SEC11C	SEC11 homolog C (S. cerevisiae) (SEC11C), mRNA	2.73762	0	No
A_23_P162300	IRAK3	interleukin-1 receptor-associated kinase 3 (IRAK3), transcript variant 1, mRNA	2.74092	0	Yes
A_24_P228302	CEACAM7	carcinoembryonic antigen-related cell adhesion molecule 7 (CEACAM7), mRNA	2.74608	0	No
A_24_P222655	C1QA	complement component 1, q subcomponent, A chain (C1QA), mRNA	2.74655	0	No
A_23_P390209	IGHV6-1	immunoglobulin heavy variable 6-1	2.75085	0	No
A_23_P119835	NLRC4	NLR family, CARD domain containing 4 (NLRC4), transcript variant 1, mRNA	2.77424	0	No
A_32_P208350	TDRD9	tudor domain containing 9 (TDRD9), mRNA	2.77743	0	Yes
A_23_P70007	HMMR	hyaluronan-mediated motility receptor (RHAMM) (HMMR), transcript variant 2, mRNA	2.77747	0	No
A_23_P364324	ABCA13	ATP-binding cassette, sub-family A (ABC1), member 13 (ABCA13), mRNA	2.80306	0	No
A_33_P3401252	HSP90B3P	heat shock protein 90kDa beta (Grp94), member 3, pseudogene (HSP90B3P), non-coding RNA	2.82288	0	No
A_23_P122863	GRB10	growth factor receptor-bound protein 10 (GRB10), transcript variant 4, mRNA	2.84203	0	Yes
A_23_P63789	ZWINT	ZW10 interactor (ZWINT), transcript variant 2, mRNA	2.8442	0	No
A_32_P221799	HIST1H2AM	histone cluster 1, H2am (HIST1H2AM), mRNA	2.84468	0	No
A_23_P170186	OPLAH	5-oxoprolinase (ATP-hydrolysing) (OPLAH), mRNA	2.85724	0	Yes
A_23_P501010	COL17A1	collagen, type XVII, alpha 1 (COL17A1), mRNA	2.86035	0	No
A_24_P315941	IGHV3-49	immunoglobulin heavy variable 3-49	2.87861	0.0199931	Yes
A_21_P0010806	XLOC_l2_001496	BROAD Institute lincRNA (XLOC_l2_001496), lincRNA	2.88783	0	Yes
A_33_P3258977	CLEC4D	C-type lectin domain family 4, member D (CLEC4D), mRNA	2.89016	0.0311054	Yes
A_33_P3399985	IGKV2D-24	immunoglobulin kappa variable 2D-24 (non-functional)	2.91257	0	Yes
A_33_P3343394		unknown	2.91531	0.182707	No
A_23_P25121	FKBP11	FK506 binding protein 11, 19 kDa (FKBP11), transcript variant 1, mRNA	2.92498	0	Yes
A_23_P167328	CD38	CD38 molecule (CD38), mRNA	2.93275	0	Yes
A_21_P0005438	XLOC_006277	BROAD Institute lincRNA (XLOC_006277), lincRNA	2.94638	0	Yes
A_21_P0014944	LOC100653206	PREDICTED: hypothetical LOC100653206 (LOC100653206), miscRNA	2.96909	0	Yes
A_23_P163025	RNASE3	ribonuclease, RNase A family, 3 (RNASE3), mRNA	2.99616	0.0639436	No
A_23_P75769	MS4A4A	membrane-spanning 4-domains, subfamily A, member 4 (MS4A4A), transcript variant 2, mRNA	3.00656	0	Yes
A_23_P253602	BMX	BMX non-receptor tyrosine kinase (BMX), transcript variant 2, mRNA	3.00836	0.0311054	No
A_33_P3287610	IGLV3-12	immunoglobulin lambda variable 3-12	3.02679	0	No
A_23_P130194	PYCR1	pyrroline-5-carboxylate reductase 1 (PYCR1), transcript variant 1, mRNA	3.03951	0	No
A_23_P87709	PLBD1	phospholipase B domain containing 1 (PLBD1), mRNA	3.04133	0	No
A_33_P3330663	IGLV8OR8	immunoglobulin lambda variable 8/OR8-1 (pseudogene	3.04666	0.182707	No
A_23_P74609	G0S2	G0/G1switch 2 (G0S2), mRNA	3.05717	0.317896	No
A_23_P126278	CHIT1	chitinase 1 (chitotriosidase) (CHIT1), mRNA	3.05859	0	No
A_23_P122924	INHBA	inhibin, beta A (INHBA), mRNA	3.05883	0	No
A_23_P306941	RGL4	ral guanine nucleotide dissociation stimulator-like 4 (RGL4), mRNA	3.05891	0	Yes
A_23_P93258	HIST1H3B	histone cluster 1, H3b (HIST1H3B), mRNA	3.06281	0	No
A_33_P3331174	IGHV3-13	immunoglobulin heavy variable 3-13	3.08532	0	No
A_23_P313389	UGCG	UDP-glucose ceramide glucosyltransferase (UGCG), mRNA	3.10451	0	No
A_19_P00316185	LOC101927686	uncharacterized LOC101927686 (LOC101927686), transcript variant X8, ncRNA	3.12502	0	Yes
A_33_P3304707	IGLV2-8	immunoglobulin lambda variable 2-8	3.12921	0	Yes
A_33_P3387831	CENPM	centromere protein M (CENPM), transcript variant 1, mRNA	3.16458	0	No
A_23_P384517	GYG1	glycogenin 1 (GYG1), transcript variant 1, mRNA	3.19376	0	Yes
A_33_P3383762		unknown	3.19648	0	Yes
A_23_P4096	CA4	carbonic anhydrase IV (CA4), mRNA	3.24621	0	No
A_23_P23048	S100A9	S100 calcium binding protein A9 (S100A9), mRNA	3.24783	0	No
A_23_P58266	S100P	S100 calcium binding protein P (S100P), mRNA	3.25264	0	No
A_33_P3424612	LOC100653210	immunoglobulin kappa variable 3-11	3.2767	0	Yes
A_33_P3331178	IGHV3-16	immunoglobulin heavy variable 3-16 (non-functional)	3.32699	0	Yes
A_33_P3331228	IGHV3-15	immunoglobulin heavy variable 3-15	3.34272	0	Yes
A_33_P3407529	PRRT4	proline-rich transmembrane protein 4 (PRRT4), transcript variant 1, mRNA	3.34432	0	No
A_32_P173662	CRISP2	cysteine-rich secretory protein 2 (CRISP2), transcript variant 1, mRNA	3.3895	0	No
A_24_P510357	IGLV2-14	immunoglobulin lambda variable 2-14	3.39314	0	Yes
A_33_P3807062	HJURP	Holliday junction recognition protein (HJURP), mRNA	3.40594	0	No
A_23_P25155	GPR84	G protein-coupled receptor 84 (GPR84), mRNA	3.42482	0	No
A_33_P3386262	CDT1	chromatin licensing and DNA replication factor 1 (CDT1), mRNA	3.43768	0	No
A_21_P0014546	LOC100288273	PREDICTED: hypothetical LOC100288273 (LOC100288273), miscRNA	3.45054	0	Yes
A_23_P21800	IGKV3-20	immunoglobulin kappa variable 3-20	3.48439	0	Yes
A_23_P121064	PTX3	pentraxin 3, long (PTX3), mRNA	3.49613	0	No
A_33_P3360216	HIST1H2AI	histone cluster 1, H2ai (HIST1H2AI), mRNA	3.50092	0	No
A_24_P173566	IGLV3-1	immunoglobulin lambda variable 3-1	3.56726	0	No
A_24_P101642	IGHV3	immunoglobulin heavy variable 3/OR16-12 (non-functional)	3.58609	0	No
A_33_P3369844	CD24	CD24 molecule (CD24), mRNA	3.60204	0	No
A_33_P3372647	IGLV1-36	immunoglobulin lambda variable 1-36	3.65897	0	Yes
A_23_P57709	PCOLCE2	procollagen C-endopeptidase enhancer 2 (PCOLCE2), mRNA	3.68113	0	No
A_23_P363174	HIST1H2AL	histone cluster 1, H2al (HIST1H2AL), mRNA	3.69552	0	No
A_23_P161909	MS4A3	membrane-spanning 4-domains, subfamily A, member 3 (hematopoietic cell-specific) (MS4A3), transcript variant 1, mRNA	3.71134	0	No
A_33_P3364959	DQ098707	isolate N1408L immunoglobulin lambda light chain variable region (IGLV2) mRNA, IGLV2-23*02 allele, partial cds.	3.72154	0	Yes
A_23_P142345	PRTN3	proteinase 3 (PRTN3), mRNA	3.73731	0	No
A_32_P157927	IGKV4-1	immunoglobulin kappa variable 4-1	3.79024	0	Yes
A_23_P117852	KIAA0101	KIAA0101 (KIAA0101), transcript variant 1, mRNA	3.79749	0	No
A_33_P3304696	AF058072	clone ASPBLL50 immunoglobulin lambda light chain VJ region mRNA, partial cds.	3.84871	0	No
A_23_P137366	C1QB	complement component 1, q subcomponent, B chain (C1QB), mRNA	3.87095	0	No
A_24_P190472	SLPI	secretory leukocyte peptidase inhibitor (SLPI), mRNA	3.87271	0	No
A_33_P3376958	BMS1P20	BMS1 pseudogene 20 (BMS1P20), non-coding RNA	3.87682	0	Yes
A_33_P3424489	IGLV3-25	immunoglobulin lambda variable 3-25	3.88693	0	No
A_23_P104651	CDCA5	cell division cycle associated 5 (CDCA5), mRNA	3.90737	0	No
A_33_P3390474	IGLV4-60	immunoglobulin lambda variable 4-60	3.91213	0	No
A_32_P108254	FAM20A	family with sequence similarity 20, member A (FAM20A), transcript variant 1, mRNA	3.9481	0	Yes
A_23_P48056	CKAP4	cytoskeleton-associated protein 4 (CKAP4), mRNA	3.96002	0	No
A_23_P132956	UCHL1	ubiquitin carboxyl-terminal esterase L1 (ubiquitin thiolesterase) (UCHL1), mRNA	3.96972	0	No
A_24_P358321	IGKV2D-29	immunoglobulin kappa variable 2D-29	3.9821	0.0639436	No
A_23_P65757	CCNB2	cyclin B2 (CCNB2), mRNA	3.99996	0	No
A_33_P3251205	IGLV3-9	immunoglobulin lambda variable 3-9 (gene/pseudogene)	4.03017	0	No
A_23_P159952	BEX1	brain expressed, X-linked 1 (BEX1), mRNA	4.09501	0	No
A_33_P3419808	IGLV3-27	immunoglobulin lambda variable 3-27	4.12019	0	No
A_33_P3251412	IGLV3-21	immunoglobulin lambda variable 3-21	4.12566	0	No
A_21_P0011347	XLOC_l2_004840		4.12689	0	Yes
A_33_P3743432	DEFA8P	defensin alpha 8 (DEFA8P) pseudogene mRNA, complete sequence.	4.14905	0	No
A_23_P104471	DUSP13	dual specificity phosphatase 13 (DUSP13), transcript variant 1, mRNA	4.15645	0	No
A_33_P3331150	IGHV3-20	immunoglobulin heavy variable 3-20	4.1916	0	Yes
A_33_P3424754	IGLV1-47	immunoglobulin lambda variable 1-47	4.21195	0	Yes
A_33_P3422298	S77011	{pseudogene} Ig V lambda IJ psi C lambda 6=Ig lambda chain surface Ig receptor VJC region {truncated light chain constant region}	4.27013	0	Yes
A_33_P3331220	IGHV3-35	immunoglobulin heavy variable 3-35 (non-functional)	4.27068	0	Yes
A_24_P239076	IGLL1	immunoglobulin lambda-like polypeptide 1 (IGLL1), transcript variant 1, mRNA	4.38446	0	Yes
A_33_P3336822	IGLV1-44	immunoglobulin lambda variable 1-44	4.40512	0	Yes
A_23_P37736	TNFRSF17	tumor necrosis factor receptor superfamily, member 17 (TNFRSF17), mRNA	4.48341	0	Yes
A_33_P3768930	BF175071	MYE4344 Myeloma (MYE) cDNA library cDNA, mRNA sequence	4.51386	0	Yes
A_33_P3395675	IGLC2	immunoglobulin lambda constant 2 (Kern-Oz- marker)	4.52971	0	Yes
A_24_P15388	IGHV3-74	immunoglobulin heavy variable 3-74	4.54219	0	Yes
A_24_P357847	IGKV3-15	immunoglobulin kappa variable 3-15	4.55128	0	Yes
A_33_P3379039	IGLL5	immunoglobulin lambda-like polypeptide 5 (IGLL5), transcript variant 1, mRNA	4.55598	0	Yes
A_33_P3281435	IGKV1D-8	immunoglobulin kappa variable 1D-8	4.56504	0	Yes
A_23_P160159	SLC2A5	solute carrier family 2 (facilitated glucose/fructose transporter), member 5 (SLC2A5), transcript variant 1, mRNA	4.64159	0	Yes
A_23_P361654	IGKV1D-16	immunoglobulin kappa variable 1D-16	4.68847	0	Yes
A_23_P107421	TK1	thymidine kinase 1, soluble (TK1), mRNA	4.70868	0	No
A_23_P50096	TYMS	thymidylate synthetase (TYMS), mRNA	4.81799	0	No
A_24_P813550	IGHV4-59	immunoglobulin heavy variable 4-59	4.82718	0	Yes
A_33_P3289248	IGHV3-9	immunoglobulin heavy variable 3-9	4.82822	0	Yes
A_33_P3714341	AB363267	IGK mRNA for immunoglobulin kappa light chain, partial cds, clone: F010-014L.	4.85995	0	Yes
A_24_P204727	IGHV3-48	immunoglobulin heavy variable 3-48	4.98355	0	Yes
A_23_P9485	ORM2	orosomucoid 2 (ORM2), mRNA	5.00093	0	No
A_23_P24493	MMP8	matrix metallopeptidase 8 (neutrophil collagenase) (MMP8), mRNA	5.04623	0	No
A_32_P722809	IGKV2D-28	immunoglobulin kappa variable 2D-28	5.06446	0.0311054	No
A_23_P67847	GALNT14	UDP-N-acetyl-alpha-D-galactosamine:polypeptide N-acetylgalactosaminyltransferase 14 (GalNAc-T14) (GALNT14), mRNA	5.06509	0	No
A_23_P118815	BIRC5	baculoviral IAP repeat containing 5 (BIRC5), transcript variant 3, mRNA	5.09442	0	No
A_33_P3351180	IGHA1	immunoglobulin heavy constant alpha 1	5.12628	0	Yes
A_23_P250385	HIST1H1B	histone cluster 1, H1b (HIST1H1B), mRNA	5.15121	0	No
A_23_P167168	IGJ	immunoglobulin J polypeptide, linker protein for immunoglobulin alpha and mu polypeptides (IGJ), mRNA	5.21127	0	Yes
A_32_P159192	IGKV3-7	immunoglobulin kappa variable 3-7 (non-functional)	5.2144	0	Yes
A_23_P121716	ANXA3	annexin A3 (ANXA3), mRNA	5.2158	0.0199931	No
A_32_P157213	CD177P1	CD177 molecule pseudogene 1	5.24348	0	No
A_23_P330561	MCEMP1	mast cell-expressed membrane protein 1 (MCEMP1), mRNA	5.27477	0	Yes
A_33_P3301075	IGHV3-33	immunoglobulin heavy variable 3-33	5.29586	0	Yes
A_32_P148122	IGKV1D-33	immunoglobulin kappa variable 1D-33	5.32659	0	Yes
A_33_P3399571	VNN1	vanin 1 (VNN1), mRNA	5.54029	0	No
A_24_P24053	IGHV3-66	immunoglobulin heavy variable 3-66	5.73399	0	No
A_33_P3226154	IGKC	immunoglobulin kappa constant	5.73615	0	Yes
A_21_P0011752	XLOC_l2_007062		5.91665	0	Yes
A_33_P3308716	IGLV4-69	immunoglobulin lambda variable 4-69	6.25784	0	Yes
A_23_P169494	ORM1	orosomucoid 1 (ORM1), mRNA	6.32864	0	No
A_24_P144346	IGHV3OR16-10	immunoglobulin heavy variable 3/OR16-10 (non-functional)	6.33202	0	Yes
A_24_P110242	IGHV3OR16-9	immunoglobulin heavy variable 3/OR16-8 (non-functional)	6.4539	0	Yes
A_33_P3385785	S100A12	S100 calcium binding protein A12 (S100A12), mRNA	6.46464	0	Yes
A_33_P3424591	IGHG1	immunoglobulin heavy constant gamma 1 (G1m marker)	6.56624	0	Yes
A_33_P3263319	IGHG3	immunoglobulin heavy constant gamma 3 (G3m marker)	6.62455	0	Yes
A_24_P417352	IGHM	immunoglobulin heavy constant mu	6.68196	0	Yes
A_33_P3281444	IGKV1D-43	immunoglobulin kappa variable 1D-43	7.1465	0	Yes
A_23_P218442	CEACAM6	carcinoembryonic antigen-related cell adhesion molecule 6 (non-specific cross reacting antigen) (CEACAM6), mRNA	7.31554	0	No
A_23_P84596	MZB1	marginal zone B and B1 cell-specific protein (MZB1), mRNA	7.54382	0	Yes
A_24_P212024	IGKV1-27	immunoglobulin kappa variable 1-27	7.63527	0	Yes
A_33_P3257678	HIST2H3A	histone cluster 2, H3a (HIST2H3A), mRNA	7.69954	0	No
A_33_P3337609	IGKV1OR2	immunoglobulin kappa variable 1/OR2-9 (pseudogene)	7.70785	0	Yes
A_24_P626951	IGKV1-16	immunoglobulin kappa variable 1-16	7.91864	0	Yes
A_23_P64372	TCN1	transcobalamin I (vitamin B12 binding protein, R binder family) (TCN1), mRNA	7.95337	0	No
A_23_P40174	MMP9	matrix metallopeptidase 9 (gelatinase B, 92kDa gelatinase, 92kDa type IV collagenase) (MMP9), mRNA	8.66271	0	No
A_33_P3270451	TXNDC5	thioredoxin domain containing 5 (endoplasmic reticulum) (TXNDC5), transcript variant 1, mRNA	8.71674	0	Yes
A_33_P3279353	AZU1	azurocidin 1 (AZU1), mRNA	10.414	0	No
A_23_P208747	PGLYRP1	peptidoglycan recognition protein 1 (PGLYRP1), mRNA	11.2587	0	No
A_33_P3289236	HPR	haptoglobin-related protein (HPR), mRNA	11.6391	0	No
A_23_P130961	ELANE	elastase, neutrophil expressed (ELANE), mRNA	12.5543	0	No
A_23_P141173	MPO	myeloperoxidase (MPO), nuclear gene encoding mitochondrial protein, mRNA	12.5886	0	No
A_23_P140384	CTSG	cathepsin G (CTSG), mRNA	13.7396	0	No
A_23_P31816	DEFA3	defensin, alpha 3, neutrophil-specific (DEFA3), mRNA	14.1223	0	No
A_33_P3319967	ARG1	arginase, liver (ARG1), transcript variant 1, mRNA	14.3903	0	Yes
A_23_P131785	BPI	bactericidal/permeability-increasing protein (BPI), mRNA	14.9428	0	No
A_33_P3350863	RETN	resistin (RETN), transcript variant 1, mRNA	15.2816	0	No
A_23_P259863	CD177	CD177 molecule (CD177), mRNA	16.9522	0	No
A_23_P253791	CAMP	cathelicidin antimicrobial peptide (CAMP), mRNA	20.3362	0	Yes
A_23_P169437	LCN2	lipocalin 2 (LCN2), mRNA	20.9577	0	No
A_23_P206760	HP	haptoglobin (HP), transcript variant 1, mRNA	24.3919	0	No
A_23_P380240	CEACAM8	carcinoembryonic antigen-related cell adhesion molecule 8 (CEACAM8), mRNA	27.7721	0	Yes
A_23_P326080	DEFA4	defensin, alpha 4, corticostatin (DEFA4), mRNA	31.8362	0	No
A_23_P166848	LTF	lactotransferrin (LTF), transcript variant 1, mRNA	36.4439	0	No
A_24_P181254	OLFM4	olfactomedin 4 (OLFM4), mRNA	45.1437	0	No
