# Supplementary material for: Cathelicidin Insufficiency in Patients with Fatal Leptospirosis
Source: PLoS Pathog. 2016 Nov 3;12(11):e1005943. doi: 10.1371/journal.ppat.1005943 (PMC5094754; doi:10.1371/journal.ppat.1005943)
Supplement: S5 Table — (XLSX) [file ppat.1005943.s008.xlsx]

## Sheet: Table S5 Ab corr w Ig
Table S5. Association between acute antibody titer and immunoglobulin transcript fold-change.
Probe	Gene Symbol	Gene Description	DvS_foldch	DvS_qval	p-value
A_33_P3372647	IGLV1-36	immunoglobulin lambda variable 1-36	0.219328	0.660843	0.0017598
A_33_P3424754	IGLV1-47	immunoglobulin lambda variable 1-47	0.166076	0.469349	0.0033578
A_33_P3331228	IGHV3-15	immunoglobulin heavy variable 3-15	0.212293	0.731741	0.0044496
A_33_P3336822	IGLV1-44	immunoglobulin lambda variable 1-44	0.169738	0.731741	0.0046986
A_23_P361654	IGKV1D-16	immunoglobulin kappa variable 1D-16	0.148346	0.660843	0.0050932
A_33_P3379039	IGLL5	immunoglobulin lambda-like polypeptide 5 (IGLL5), t	0.139714	0	0.0088644
A_24_P318990	IGLV1-50	immunoglobulin lambda variable 1-50 (non-functional)	0.25129	0.731741	0.0099702
A_33_P3281437	IGKV1D-8	immunoglobulin kappa variable 1D-8	0.223768	0.949157	0.0127862
A_24_P605563	IGLC2	immunoglobulin lambda constant 2 (Kern-Oz- marker)	0.163052	0	0.021082
A_33_P3331220	IGHV3-35	immunoglobulin heavy variable 3-35 (non-functional)	0.177512	0.731741	0.0215
A_33_P3308716	IGLV4-69	immunoglobulin lambda variable 4-69	0.156507	0.731741	0.025564
A_33_P3331150	IGHV3-20	immunoglobulin heavy variable 3-20	0.2545	0.731741	0.028062
A_24_P417352	IGHM	immunoglobulin heavy constant mu	0.0867604	0.392114	0.030192
A_33_P3301075	IGHV3-33	immunoglobulin heavy variable 3-33	0.141664	0.469349	0.031302
A_33_P3331178	IGHV3-16	immunoglobulin heavy variable 3-16 (non-functional)	0.187584	0.469349	0.033614
A_33_P3714341	IGK	IGK mRNA for immunoglobulin kappa light chain, part	0.156026	0.392114	0.034212
A_24_P239076	IGLL1	immunoglobulin lambda-like polypeptide 1 (IGLL1), t	0.163033	0.392114	0.034818
A_24_P813550	IGHV4-59	immunoglobulin heavy variable 4-59	0.172563	0.469349	0.037158
A_33_P3281444	IGKV1D-43	immunoglobulin kappa variable 1D-43	0.107074	0	0.03929
A_24_P15388	IGHV3-74	immunoglobulin heavy variable 3-74	0.15086	0.469349	0.04418
A_24_P315941	IGHV3-49	immunoglobulin heavy variable 3-49	0.240115	0.469349	0.048722
A_33_P3226154	IGKC	immunoglobulin kappa constant	0.073783	0	0.059748
A_33_P3289246	IGHV3-9	immunoglobulin heavy variable 3-9	0.16264	0.660843	0.060666
A_24_P110242	IGHV3OR16-9	immunoglobulin heavy variable 3/OR16-8 (non-functional)	0.163957	0.392114	0.064442
A_24_P212024	IGKV1-27	immunoglobulin kappa variable 1-27	0.0843535	0	0.064442
A_32_P148122	IGKV1D-33	immunoglobulin kappa variable 1D-33	0.10211	0	0.081278
A_24_P510357	IGLV2-14	immunoglobulin lambda variable 2-14	0.174015	0.660843	0.082426
A_24_P683861	IGHV1-2	immunoglobulin heavy variable 1-2	0.306631	0.469349	0.084756
A_32_P190951	IGHV1-46	immunoglobulin heavy variable 1-46	0.36222	0.392114	0.08834
A_33_P3399985	IGKV2D-24	immunoglobulin kappa variable 2D-24 (non-functional)	0.207979	0.949157	0.08834
A_24_P626951	IGKV1-16	immunoglobulin kappa variable 1-16	0.0915178	0	0.094554
A_33_P3304707	IGLV2-8	immunoglobulin lambda variable 2-8	0.192301	0.949157	0.098426
A_33_P3351180	IGHA1	immunoglobulin heavy constant alpha 1	0.129714	0	0.099742
A_24_P204727	IGHV3-48	immunoglobulin heavy variable 3-48	0.234958	0.731741	0.10107
A_23_P167168	IGJ	immunoglobulin J polypeptide, linker protein	0.129046	0.392114	0.116514
A_24_P367432	IGHV1-69	immunoglobulin heavy variable 1-69	0.291266	0.949157	0.119488
A_33_P3424612	IGKV3-11	immunoglobulin kappa variable 3-11	0.173552	0.949157	0.124048
A_32_P159192	IGKV3-7	immunoglobulin kappa variable 3-7 (non-functional)	0.137412	0.469349	0.148662
A_24_P357847	IGKV3-15	immunoglobulin kappa variable 3-15	0.154353	0.660843	0.152178
A_33_P3331193	IGHV1-18	immunoglobulin heavy variable 1-18	0.267894	0.949157	0.17251
A_33_P3364959	IGLV2	isolate N1408L immunoglobulin lambda light chain va	0.15587	0.660843	0.178352
A_23_P21800	IGKV3-20	immunoglobulin kappa variable 3-20	0.151567	0.731741	0.18033
A_23_P218126	IGHG1	immunoglobulin heavy constant gamma 1 (G1m marker)	0.197746	0.469349	0.2275
A_24_P161764	IGHV1-3	immunoglobulin heavy variable 1-3	0.229808	0.469349	0.2275
A_32_P157927	IGKV4-1	immunoglobulin kappa variable 4-1	0.190005	0.660843	0.25128
A_33_P3263319	IGHG3	immunoglobulin heavy constant gamma 3 (G3m marker)	0.138533	0.392114	0.32008
A_33_P3247639	IGHV3OR16-10	immunoglobulin heavy variable 3/OR16-10 (non-functional)	0.220277	0.731741	0.060666
